# Supplementary material for: Crystal structure of bis­(4-nitro­aniline-κN 1)(5,10,15,20-tetra­phenyl­por­phy­rin­ato-κ4 N)cobalt(III) chloride di­chloro­methane monosolvate
Source: Acta Crystallogr Sect E Struct Rep Online. 2014 Aug 1;70(Pt 9):m312–3. doi: 10.1107/S1600536814016274 (PMC4186082; doi:10.1107/S1600536814016274)
Supplement: Supplementary file 1 [file e-70-0m312-sup1.cif]

##############################################################################
#                                                                            #
# This CIF contains the data in a paper accepted for publication in          #
# Acta Crystallographica Section E. It conforms to the requirements of       #
# Notes for Authors for Acta Crystallographica Section E, and has been       #
# peer reviewed under the auspices of the IUCr Commission on Journals.       #
#                                                                            #
# Full details of the Crystallographic Information File format               #
# are given in the paper "The Crystallographic Information File (CIF):       #
# a New Standard Archive File for Crystallography" by S. R. Hall, F. H.      #
# Allen and I. D. Brown [Acta Cryst. (1991), A47, 655-685].                  #
#                                                                            #
# The current version of the core CIF dictionary is obtainable from          #
# ftp://ftp.iucr.org/pub/cif_core.dic.                                       #
#                                                                            #
# Software is freely available for graphical display of the structure(s)     #
# in this CIF. For information consult the CIF software page                 #
# http://www.iucr.org/resources/cif/software.                                #
#                                                                            #
# This file may be used for bona fide research purposes within the           #
# scientific community so long as proper attribution is given to the journal # 
# article from which it was obtained.                                        #
#                                                                            #
##############################################################################
data_I
_audit_creation_method     SHELXL-97
_database_code_depnum_ccdc_archive     'CCDC 1013796'
_chemical_name_systematic
;\
Bis(4-nitroaniline-\k<i>N</i>^1^)(5,10,15,20-tetraphenylporphyrinato-\
\k^4^<i>N</i>)cobalt(III) chloride dichloromethane monosolvate
;
_chemical_name_common     ?
_chemical_formula_moiety     'C56 Co1 H40 N8 O4 +, Cl -, C1 H2 Cl2'
_chemical_formula_sum     'C57 H42 Cl3 Co1 N8 O4'
_chemical_formula_iupac     '[Co (C44 H28 N4) (C6 H6 N2 O2)2] Cl, C H2 Cl2'
_chemical_formula_weight     1068.30
_chemical_melting_point     ?
_symmetry_cell_setting     monoclinic
_symmetry_space_group_name_H-M     'P 2/c'
_symmetry_space_group_name_Hall     '-P 2yC'
loop_
    _symmetry_equiv_pos_as_xyz
    'x, y, z'
    '-x, y, -z+1/2'
    '-x, -y, -z'
    'x, -y, z-1/2'
_cell_length_a     13.3527(9)
_cell_length_b     12.4492(10)
_cell_length_c     14.8935(14)
_cell_angle_alpha     90.00
_cell_angle_beta     95.604(4)
_cell_angle_gamma     90.00
_cell_volume     2463.9(3)
_cell_formula_units_Z     2
_cell_measurement_reflns_used     22812
_cell_measurement_theta_min     2.95
_cell_measurement_theta_max     26.02
_cell_measurement_temperature     150(2)
_exptl_crystal_description     'prism'
_exptl_crystal_colour     'black'
_exptl_crystal_size_max     0.40
_exptl_crystal_size_mid     0.24
_exptl_crystal_size_min     0.11
_exptl_crystal_density_diffrn     1.440
_exptl_crystal_density_meas     ?
_exptl_crystal_density_method     'not measured'
_exptl_crystal_F_000     1100
_exptl_absorpt_coefficient_mu     0.569
_exptl_absorpt_correction_type     multi-scan
_exptl_absorpt_process_details     '(SADABS; Bruker, 2006)'
_exptl_absorpt_correction_T_min     0.819
_exptl_absorpt_correction_T_max     0.939
_exptl_special_details     ?
_diffrn_ambient_temperature     150(2)
_diffrn_radiation_type     MoK\a
_diffrn_radiation_wavelength     0.71073
_diffrn_radiation_source     'fine-focus sealed tube'
_diffrn_radiation_monochromator     'graphite'
_diffrn_measurement_device_type     'Bruker APEXII'
_diffrn_measurement_method     'CCD rotation images, thin slices'
_diffrn_detector_area_resol_mean     ?
_diffrn_reflns_number     20514
_diffrn_reflns_av_R_equivalents     0.0383
_diffrn_reflns_av_sigmaI/netI     0.0360
_diffrn_reflns_theta_min     3.01
_diffrn_reflns_theta_max     26.02
_diffrn_reflns_theta_full     26.02
_diffrn_measured_fraction_theta_max     0.998
_diffrn_measured_fraction_theta_full     0.998
_diffrn_reflns_limit_h_min     -15
_diffrn_reflns_limit_h_max     16
_diffrn_reflns_limit_k_min     -15
_diffrn_reflns_limit_k_max     13
_diffrn_reflns_limit_l_min     -18
_diffrn_reflns_limit_l_max     18
_diffrn_standards_number     4853
_diffrn_standards_interval_time     ?
_refine_special_details
;
 Refinement of F^2^ against ALL reflections.  The weighted R-factor wR and
 goodness of fit S are based on F^2^, conventional R-factors R are based
 on F, with F set to zero for negative F^2^. The threshold expression of
 F^2^ > 2sigma(F^2^) is used only for calculating R-factors(gt) etc. and is
 not relevant to the choice of reflections for refinement.  R-factors based
 on F^2^ are statistically about twice as large as those based on F, and R-
 factors based on ALL data will be even larger.
;
_reflns_number_total     4853
_reflns_number_gt     4083
_reflns_threshold_expression     I>2sigma(I)
_refine_ls_structure_factor_coef     Fsqd
_refine_ls_matrix_type     full
_refine_ls_R_factor_all     0.0483
_refine_ls_R_factor_gt     0.0388
_refine_ls_wR_factor_gt     0.0912
_refine_ls_wR_factor_ref     0.0967
_refine_ls_goodness_of_fit_ref     1.037
_refine_ls_restrained_S_all     1.037
_refine_ls_number_reflns     4853
_refine_ls_number_parameters     338
_refine_ls_number_restraints     0
_refine_ls_hydrogen_treatment     mixed
_refine_ls_weighting_scheme     calc
_refine_ls_weighting_details
         'calc w=1/[\s^2^(Fo^2^)+(0.0370P)^2^+2.4863P] where P=(Fo^2^+2Fc^2^)/3'
_atom_sites_solution_hydrogens     geom
_atom_sites_solution_primary     direct
_atom_sites_solution_secondary     difmap
_refine_ls_shift/su_max     0.001
_refine_ls_shift/su_mean     0.000
_refine_diff_density_max     0.626
_refine_diff_density_min     -0.959
_refine_ls_extinction_method     none
_refine_ls_extinction_coef     ?
loop_
    _atom_type_symbol
    _atom_type_description
    _atom_type_scat_dispersion_real
    _atom_type_scat_dispersion_imag
    _atom_type_scat_source
    'C' 'C' 0.0033 0.0016
                         'International Tables Vol C Tables 4.2.6.8 and 6.1.1.4'
    'H' 'H' 0.0000 0.0000
                         'International Tables Vol C Tables 4.2.6.8 and 6.1.1.4'
    'N' 'N' 0.0061 0.0033
                         'International Tables Vol C Tables 4.2.6.8 and 6.1.1.4'
    'O' 'O' 0.0106 0.0060
                         'International Tables Vol C Tables 4.2.6.8 and 6.1.1.4'
    'Co' 'Co' 0.3494 0.9721
                         'International Tables Vol C Tables 4.2.6.8 and 6.1.1.4'
    'K' 'K' 0.2009 0.2494
                         'International Tables Vol C Tables 4.2.6.8 and 6.1.1.4'
_computing_data_collection     'APEX2 (Bruker, 2006)'
_computing_cell_refinement     'SAINT (Bruker, 2006)'
_computing_data_reduction     'SAINT (Bruker, 2006)'
_computing_structure_solution     'SIR2004 (Burla <i>et al.</i>, 2005)'
_computing_structure_refinement     'SHELXL97 (Sheldrick, 2008)'
_computing_molecular_graphics
   'ORTEPIII (Burnett & Johnson, 1996) and ORTEP-3 for Windows (Farrugia, 2012)'
_computing_publication_material     'WinGX (Farrugia, 2012)'
loop_
    _atom_site_type_symbol
    _atom_site_label
    _atom_site_fract_x
    _atom_site_fract_y
    _atom_site_fract_z
    _atom_site_U_iso_or_equiv
    _atom_site_adp_type
    _atom_site_calc_flag
    _atom_site_refinement_flags
    _atom_site_occupancy
    _atom_site_symmetry_multiplicity
    _atom_site_disorder_assembly
    _atom_site_disorder_group
    Co Co1 0.0000 0.0000 0.5000 0.01228(11) Uani d S 1 2 . .
    N N1 0.02932(12) -0.15405(13) 0.48224(11) 0.0141(4) Uani d . 1 1 . .
    N N2 -0.14475(12) -0.03522(14) 0.50284(11) 0.0151(4) Uani d . 1 1 . .
    N N3 0.01549(13) -0.01847(15) 0.63444(12) 0.0163(4) Uani d . 1 1 . .
    H H3A -0.034(2) -0.061(3) 0.640(2) 0.050 Uiso d . 1 1 . .
    H H3B 0.007(2) 0.046(3) 0.656(2) 0.050 Uiso d . 1 1 . .
    N N4 0.37671(17) -0.1997(2) 0.79687(15) 0.0439(6) Uani d . 1 1 . .
    O O1 0.44300(15) -0.1385(2) 0.82761(14) 0.0564(6) Uani d . 1 1 . .
    O O2 0.38324(17) -0.2986(2) 0.79970(15) 0.0616(7) Uani d . 1 1 . .
    C C1 -0.03818(15) -0.23849(16) 0.47479(13) 0.0161(4) Uani d . 1 1 . .
    C C2 -0.14203(15) -0.23050(17) 0.47355(14) 0.0170(4) Uani d . 1 1 . .
    C C3 -0.19067(15) -0.13424(17) 0.48748(14) 0.0164(4) Uani d . 1 1 . .
    C C4 -0.29731(16) -0.12384(18) 0.48996(15) 0.0218(5) Uani d . 1 1 . .
    H H4 -0.3456 -0.1796 0.4797 0.026 Uiso calc R 1 1 . .
    C C5 -0.31655(16) -0.02085(18) 0.50949(15) 0.0215(5) Uani d . 1 1 . .
    H H5 -0.3805 0.0090 0.5176 0.026 Uiso calc R 1 1 . .
    C C6 -0.22209(15) 0.03581(17) 0.51590(14) 0.0160(4) Uani d . 1 1 . .
    C C7 -0.21196(15) 0.14533(17) 0.53055(14) 0.0168(4) Uani d . 1 1 . .
    C C8 -0.12188(15) 0.19990(17) 0.52819(14) 0.0163(4) Uani d . 1 1 . .
    C C9 -0.11209(16) 0.31445(17) 0.53702(15) 0.0206(5) Uani d . 1 1 . .
    H H9 -0.1649 0.3642 0.5434 0.025 Uiso calc R 1 1 . .
    C C10 -0.01374(16) 0.33815(17) 0.53458(15) 0.0200(5) Uani d . 1 1 . .
    H H10 0.0156 0.4077 0.5384 0.024 Uiso calc R 1 1 . .
    C C11 -0.20377(15) -0.32921(17) 0.45060(15) 0.0188(4) Uani d . 1 1 . .
    C C12 -0.25842(16) -0.38074(18) 0.51311(16) 0.0236(5) Uani d . 1 1 . .
    H H12 -0.2578 -0.3531 0.5726 0.028 Uiso calc R 1 1 . .
    C C13 -0.31392(17) -0.47253(19) 0.48862(19) 0.0305(6) Uani d . 1 1 . .
    H H13 -0.3504 -0.5076 0.5318 0.037 Uiso calc R 1 1 . .
    C C14 -0.31641(18) -0.51302(19) 0.40228(19) 0.0321(6) Uani d . 1 1 . .
    H H14 -0.3542 -0.5759 0.3861 0.038 Uiso calc R 1 1 . .
    C C15 -0.26382(18) -0.46183(19) 0.33937(18) 0.0313(6) Uani d . 1 1 . .
    H H15 -0.2661 -0.4890 0.2796 0.038 Uiso calc R 1 1 . .
    C C16 -0.20733(17) -0.37009(18) 0.36355(16) 0.0253(5) Uani d . 1 1 . .
    H H16 -0.1710 -0.3353 0.3201 0.030 Uiso calc R 1 1 . .
    C C17 -0.30262(15) 0.20696(16) 0.55320(14) 0.0172(4) Uani d . 1 1 . .
    C C18 -0.38252(15) 0.22896(18) 0.48905(15) 0.0203(5) Uani d . 1 1 . .
    H H18 -0.3799 0.2061 0.4285 0.024 Uiso calc R 1 1 . .
    C C19 -0.46643(16) 0.28433(18) 0.51305(16) 0.0232(5) Uani d . 1 1 . .
    H H19 -0.5203 0.3001 0.4685 0.028 Uiso calc R 1 1 . .
    C C20 -0.47187(16) 0.31632(19) 0.60080(17) 0.0267(5) Uani d . 1 1 . .
    H H20 -0.5298 0.3531 0.6171 0.032 Uiso calc R 1 1 . .
    C C21 -0.39250(18) 0.2947(2) 0.66542(17) 0.0313(6) Uani d . 1 1 . .
    H H21 -0.3961 0.3163 0.7262 0.038 Uiso calc R 1 1 . .
    C C22 -0.30775(17) 0.24141(19) 0.64141(16) 0.0262(5) Uani d . 1 1 . .
    H H22 -0.2528 0.2284 0.6856 0.031 Uiso calc R 1 1 . .
    C C23 0.10649(15) -0.06513(17) 0.67693(13) 0.0179(4) Uani d . 1 1 . .
    C C24 0.11492(17) -0.17626(19) 0.68680(15) 0.0232(5) Uani d . 1 1 . .
    H H24 0.0600 -0.2215 0.6668 0.028 Uiso calc R 1 1 . .
    C C25 0.20399(19) -0.2201(2) 0.72605(16) 0.0311(6) Uani d . 1 1 . .
    H H25 0.2110 -0.2957 0.7331 0.037 Uiso calc R 1 1 . .
    C C26 0.28217(18) -0.1523(2) 0.75473(15) 0.0307(6) Uani d . 1 1 . .
    C C27 0.27532(17) -0.0420(2) 0.74682(16) 0.0304(6) Uani d . 1 1 . .
    H H27 0.3302 0.0028 0.7679 0.036 Uiso calc R 1 1 . .
    C C28 0.18596(17) 0.00184(19) 0.70711(15) 0.0237(5) Uani d . 1 1 . .
    H H28 0.1793 0.0775 0.7006 0.028 Uiso calc R 1 1 . .
    Cl Cl2 0.0000 0.19408(6) 0.7500 0.02607(19) Uani d S 1 2 . .
    Cl Cl1 -0.07442(8) 0.55949(7) 0.67168(6) 0.0712(3) Uani d . 1 1 . .
    C C29 0.0000 0.4862(4) 0.7500 0.0670(15) Uani d S 1 2 . .
    H H29A -0.0441 0.4391 0.7825 0.080 Uiso calc PR 0.50 1 . .
    H H29B 0.0441 0.4391 0.7175 0.080 Uiso calc PR 0.50 1 . .
loop_
    _atom_site_aniso_label
    _atom_site_aniso_U_11
    _atom_site_aniso_U_22
    _atom_site_aniso_U_33
    _atom_site_aniso_U_12
    _atom_site_aniso_U_13
    _atom_site_aniso_U_23
    Co1 0.01021(19) 0.0130(2) 0.0136(2) 0.00020(14) 0.00090(14) -0.00036(15)
    N1 0.0125(8) 0.0149(9) 0.0149(9) -0.0002(7) 0.0015(6) 0.0006(7)
    N2 0.0136(8) 0.0149(9) 0.0170(9) 0.0001(7) 0.0018(7) -0.0012(7)
    N3 0.0151(9) 0.0171(10) 0.0164(9) -0.0001(7) 0.0007(7) 0.0000(7)
    N4 0.0283(13) 0.078(2) 0.0256(12) 0.0227(13) 0.0045(10) 0.0145(12)
    O1 0.0248(10) 0.106(2) 0.0370(12) 0.0146(12) -0.0023(9) 0.0107(12)
    O2 0.0546(14) 0.0739(18) 0.0554(14) 0.0394(12) 0.0005(11) 0.0199(12)
    C1 0.0178(10) 0.0154(10) 0.0151(10) -0.0008(8) 0.0015(8) 0.0008(8)
    C2 0.0158(10) 0.0172(11) 0.0177(11) -0.0016(8) 0.0011(8) 0.0009(8)
    C3 0.0161(10) 0.0174(11) 0.0157(10) -0.0028(8) 0.0018(8) 0.0005(8)
    C4 0.0148(10) 0.0199(12) 0.0306(13) -0.0030(9) 0.0020(9) -0.0009(9)
    C5 0.0123(10) 0.0228(12) 0.0298(12) -0.0004(8) 0.0043(9) -0.0022(9)
    C6 0.0127(10) 0.0194(11) 0.0160(10) 0.0007(8) 0.0021(8) -0.0006(8)
    C7 0.0144(10) 0.0195(11) 0.0163(10) 0.0031(8) -0.0002(8) -0.0012(8)
    C8 0.0159(10) 0.0173(11) 0.0154(10) 0.0020(8) 0.0005(8) -0.0005(8)
    C9 0.0177(10) 0.0179(11) 0.0257(12) 0.0038(9) 0.0000(9) -0.0002(9)
    C10 0.0212(11) 0.0136(11) 0.0250(12) -0.0002(8) 0.0002(9) 0.0009(9)
    C11 0.0122(10) 0.0149(11) 0.0289(12) 0.0021(8) 0.0003(8) 0.0015(9)
    C12 0.0198(11) 0.0193(12) 0.0317(13) 0.0011(9) 0.0025(9) 0.0035(9)
    C13 0.0183(11) 0.0211(12) 0.0517(17) -0.0021(9) 0.0024(11) 0.0121(11)
    C14 0.0210(12) 0.0164(12) 0.0570(18) -0.0022(9) -0.0058(11) 0.0011(11)
    C15 0.0285(13) 0.0226(13) 0.0416(15) 0.0005(10) -0.0034(11) -0.0092(11)
    C16 0.0227(11) 0.0231(12) 0.0300(13) -0.0020(9) 0.0017(9) -0.0003(10)
    C17 0.0134(10) 0.0139(10) 0.0245(11) -0.0003(8) 0.0031(8) -0.0007(8)
    C18 0.0157(10) 0.0212(11) 0.0241(12) -0.0018(9) 0.0018(8) -0.0025(9)
    C19 0.0140(10) 0.0232(12) 0.0319(13) -0.0010(9) 0.0000(9) 0.0026(10)
    C20 0.0172(11) 0.0263(13) 0.0377(14) 0.0061(9) 0.0089(10) -0.0027(10)
    C21 0.0320(13) 0.0371(15) 0.0256(13) 0.0085(11) 0.0073(10) -0.0076(11)
    C22 0.0220(11) 0.0306(13) 0.0253(12) 0.0069(10) -0.0012(9) -0.0026(10)
    C23 0.0188(10) 0.0233(12) 0.0116(10) 0.0043(9) 0.0020(8) 0.0021(8)
    C24 0.0265(12) 0.0240(12) 0.0190(11) 0.0021(9) 0.0020(9) 0.0023(9)
    C25 0.0378(14) 0.0310(14) 0.0251(13) 0.0130(11) 0.0061(10) 0.0081(10)
    C26 0.0245(12) 0.0509(17) 0.0165(12) 0.0146(11) 0.0011(9) 0.0084(11)
    C27 0.0204(12) 0.0479(16) 0.0222(12) -0.0027(11) -0.0011(9) 0.0022(11)
    C28 0.0233(11) 0.0276(12) 0.0197(11) -0.0018(9) -0.0009(9) 0.0004(9)
    Cl2 0.0409(5) 0.0192(4) 0.0185(4) 0.000 0.0051(3) 0.000
    Cl1 0.1153(8) 0.0558(5) 0.0398(5) 0.0400(5) -0.0065(5) -0.0044(4)
    C29 0.059(3) 0.045(3) 0.089(4) 0.000 -0.033(3) 0.000
_geom_special_details
;
 All s.u.'s (except the s.u. in the dihedral angle between two l.s. planes)
 are estimated using the full covariance matrix.  The cell s.u.'s are taken
 into account individually in the estimation of s.u.'s in distances, angles
 and torsion angles; correlations between s.u.'s in cell parameters are only
 used when they are defined by crystal symmetry.  An approximate (isotropic)
 treatment of cell s.u.'s is used for estimating s.u.'s involving l.s. planes.
;
loop_
    _geom_bond_atom_site_label_1
    _geom_bond_atom_site_label_2
    _geom_bond_site_symmetry_2
    _geom_bond_distance
    _geom_bond_publ_flag
    Co1 N1 3_556 1.9802(17) ?
    Co1 N1 . 1.9802(17) ?
    Co1 N2 3_556 1.9863(16) ?
    Co1 N2 . 1.9863(16) ?
    Co1 N3 3_556 2.0060(17) ?
    Co1 N3 . 2.0060(17) ?
    N1 C1 . 1.382(3) ?
    N1 C8 3_556 1.384(3) ?
    N2 C3 . 1.386(3) ?
    N2 C6 . 1.388(3) ?
    N3 C23 . 1.437(3) ?
    N3 H3A . 0.86(3) ?
    N3 H3B . 0.87(3) ?
    N4 O1 . 1.223(3) ?
    N4 O2 . 1.234(4) ?
    N4 C26 . 1.477(3) ?
    C1 C2 . 1.389(3) ?
    C1 C10 3_556 1.435(3) ?
    C2 C3 . 1.388(3) ?
    C2 C11 . 1.500(3) ?
    C3 C4 . 1.434(3) ?
    C4 C5 . 1.345(3) ?
    C4 H4 . 0.9500 ?
    C5 C6 . 1.440(3) ?
    C5 H5 . 0.9500 ?
    C6 C7 . 1.385(3) ?
    C7 C8 . 1.385(3) ?
    C7 C17 . 1.499(3) ?
    C8 N1 3_556 1.384(3) ?
    C8 C9 . 1.437(3) ?
    C9 C10 . 1.350(3) ?
    C9 H9 . 0.9500 ?
    C10 C1 3_556 1.435(3) ?
    C10 H10 . 0.9500 ?
    C11 C16 . 1.389(3) ?
    C11 C12 . 1.394(3) ?
    C12 C13 . 1.391(3) ?
    C12 H12 . 0.9500 ?
    C13 C14 . 1.379(4) ?
    C13 H13 . 0.9500 ?
    C14 C15 . 1.380(4) ?
    C14 H14 . 0.9500 ?
    C15 C16 . 1.396(3) ?
    C15 H15 . 0.9500 ?
    C16 H16 . 0.9500 ?
    C17 C22 . 1.390(3) ?
    C17 C18 . 1.388(3) ?
    C18 C19 . 1.392(3) ?
    C18 H18 . 0.9500 ?
    C19 C20 . 1.375(3) ?
    C19 H19 . 0.9500 ?
    C20 C21 . 1.387(3) ?
    C20 H20 . 0.9500 ?
    C21 C22 . 1.388(3) ?
    C21 H21 . 0.9500 ?
    C22 H22 . 0.9500 ?
    C23 C28 . 1.389(3) ?
    C23 C24 . 1.395(3) ?
    C24 C25 . 1.385(3) ?
    C24 H24 . 0.9500 ?
    C25 C26 . 1.378(4) ?
    C25 H25 . 0.9500 ?
    C26 C27 . 1.380(4) ?
    C27 C28 . 1.391(3) ?
    C27 H27 . 0.9500 ?
    C28 H28 . 0.9500 ?
    Cl1 C29 . 1.719(3) ?
    C29 Cl1 2_556 1.719(3) ?
    C29 H29A . 0.9900 ?
    C29 H29B . 0.9900 ?
loop_
    _geom_angle_atom_site_label_1
    _geom_angle_atom_site_label_2
    _geom_angle_atom_site_label_3
    _geom_angle_site_symmetry_1
    _geom_angle_site_symmetry_3
    _geom_angle
    _geom_angle_publ_flag
    N1 Co1 N1 3_556 . 180.0 ?
    N1 Co1 N2 3_556 3_556 89.69(7) ?
    N1 Co1 N2 . 3_556 90.31(7) ?
    N1 Co1 N2 3_556 . 90.31(7) ?
    N1 Co1 N2 . . 89.69(7) ?
    N2 Co1 N2 3_556 . 180.0 ?
    N1 Co1 N3 3_556 3_556 91.14(7) ?
    N1 Co1 N3 . 3_556 88.86(7) ?
    N2 Co1 N3 3_556 3_556 87.66(7) ?
    N2 Co1 N3 . 3_556 92.34(7) ?
    N1 Co1 N3 3_556 . 88.86(7) ?
    N1 Co1 N3 . . 91.14(7) ?
    N2 Co1 N3 3_556 . 92.34(7) ?
    N2 Co1 N3 . . 87.66(7) ?
    N3 Co1 N3 3_556 . 180.000(15) ?
    C1 N1 C8 . 3_556 105.06(16) ?
    C1 N1 Co1 . . 127.70(13) ?
    C8 N1 Co1 3_556 . 127.22(14) ?
    C3 N2 C6 . . 105.46(16) ?
    C3 N2 Co1 . . 127.49(13) ?
    C6 N2 Co1 . . 126.97(14) ?
    C23 N3 Co1 . . 119.10(13) ?
    C23 N3 H3A . . 110(2) ?
    Co1 N3 H3A . . 100(2) ?
    C23 N3 H3B . . 111(2) ?
    Co1 N3 H3B . . 105(2) ?
    H3A N3 H3B . . 113(3) ?
    O1 N4 O2 . . 124.2(2) ?
    O1 N4 C26 . . 117.9(3) ?
    O2 N4 C26 . . 117.9(3) ?
    N1 C1 C2 . . 126.09(19) ?
    N1 C1 C10 . 3_556 110.37(17) ?
    C2 C1 C10 . 3_556 123.51(19) ?
    C3 C2 C1 . . 122.76(19) ?
    C3 C2 C11 . . 119.10(17) ?
    C1 C2 C11 . . 118.04(18) ?
    C2 C3 N2 . . 125.91(18) ?
    C2 C3 C4 . . 124.20(19) ?
    N2 C3 C4 . . 109.87(18) ?
    C5 C4 C3 . . 107.63(19) ?
    C5 C4 H4 . . 126.2 ?
    C3 C4 H4 . . 126.2 ?
    C4 C5 C6 . . 107.25(18) ?
    C4 C5 H5 . . 126.4 ?
    C6 C5 H5 . . 126.4 ?
    C7 C6 N2 . . 125.92(18) ?
    C7 C6 C5 . . 124.32(19) ?
    N2 C6 C5 . . 109.74(18) ?
    C6 C7 C8 . . 123.40(19) ?
    C6 C7 C17 . . 118.07(18) ?
    C8 C7 C17 . . 118.49(19) ?
    C7 C8 N1 . 3_556 126.01(19) ?
    C7 C8 C9 . . 123.79(19) ?
    N1 C8 C9 3_556 . 110.20(18) ?
    C10 C9 C8 . . 107.13(19) ?
    C10 C9 H9 . . 126.4 ?
    C8 C9 H9 . . 126.4 ?
    C9 C10 C1 . 3_556 107.11(19) ?
    C9 C10 H10 . . 126.4 ?
    C1 C10 H10 3_556 . 126.4 ?
    C16 C11 C12 . . 118.8(2) ?
    C16 C11 C2 . . 118.72(19) ?
    C12 C11 C2 . . 122.5(2) ?
    C13 C12 C11 . . 120.2(2) ?
    C13 C12 H12 . . 119.9 ?
    C11 C12 H12 . . 119.9 ?
    C14 C13 C12 . . 120.6(2) ?
    C14 C13 H13 . . 119.7 ?
    C12 C13 H13 . . 119.7 ?
    C13 C14 C15 . . 119.8(2) ?
    C13 C14 H14 . . 120.1 ?
    C15 C14 H14 . . 120.1 ?
    C14 C15 C16 . . 120.0(2) ?
    C14 C15 H15 . . 120.0 ?
    C16 C15 H15 . . 120.0 ?
    C11 C16 C15 . . 120.6(2) ?
    C11 C16 H16 . . 119.7 ?
    C15 C16 H16 . . 119.7 ?
    C22 C17 C18 . . 118.96(19) ?
    C22 C17 C7 . . 119.08(19) ?
    C18 C17 C7 . . 121.95(19) ?
    C17 C18 C19 . . 120.3(2) ?
    C17 C18 H18 . . 119.8 ?
    C19 C18 H18 . . 119.8 ?
    C20 C19 C18 . . 120.4(2) ?
    C20 C19 H19 . . 119.8 ?
    C18 C19 H19 . . 119.8 ?
    C19 C20 C21 . . 119.7(2) ?
    C19 C20 H20 . . 120.1 ?
    C21 C20 H20 . . 120.1 ?
    C22 C21 C20 . . 120.1(2) ?
    C22 C21 H21 . . 120.0 ?
    C20 C21 H21 . . 120.0 ?
    C17 C22 C21 . . 120.5(2) ?
    C17 C22 H22 . . 119.8 ?
    C21 C22 H22 . . 119.8 ?
    C28 C23 C24 . . 120.7(2) ?
    C28 C23 N3 . . 119.1(2) ?
    C24 C23 N3 . . 120.2(2) ?
    C25 C24 C23 . . 119.5(2) ?
    C25 C24 H24 . . 120.2 ?
    C23 C24 H24 . . 120.2 ?
    C26 C25 C24 . . 118.8(2) ?
    C26 C25 H25 . . 120.6 ?
    C24 C25 H25 . . 120.6 ?
    C25 C26 C27 . . 122.8(2) ?
    C25 C26 N4 . . 118.5(2) ?
    C27 C26 N4 . . 118.7(2) ?
    C26 C27 C28 . . 118.3(2) ?
    C26 C27 H27 . . 120.9 ?
    C28 C27 H27 . . 120.9 ?
    C23 C28 C27 . . 119.9(2) ?
    C23 C28 H28 . . 120.0 ?
    C27 C28 H28 . . 120.0 ?
    Cl1 C29 Cl1 2_556 . 115.8(3) ?
    Cl1 C29 H29A 2_556 . 108.3 ?
    Cl1 C29 H29A . . 108.3 ?
    Cl1 C29 H29B 2_556 . 108.3 ?
    Cl1 C29 H29B . . 108.3 ?
    H29A C29 H29B . . 107.4 ?
loop_
    _geom_torsion_atom_site_label_1
    _geom_torsion_atom_site_label_2
    _geom_torsion_atom_site_label_3
    _geom_torsion_atom_site_label_4
    _geom_torsion_site_symmetry_1
    _geom_torsion_site_symmetry_2
    _geom_torsion_site_symmetry_3
    _geom_torsion_site_symmetry_4
    _geom_torsion
    _geom_torsion_publ_flag
    N1 Co1 N1 C1 3_556 . . .  3E1(10)
                                     ?
    N2 Co1 N1 C1 3_556 . . . -178.83(17) ?
    N2 Co1 N1 C1 . . . . 1.17(17) ?
    N3 Co1 N1 C1 3_556 . . . -91.18(17) ?
    N3 Co1 N1 C1 . . . . 88.82(17) ?
    N1 Co1 N1 C8 3_556 . . 3_556  -15E1(10)
                                           ?
    N2 Co1 N1 C8 3_556 . . 3_556 -1.01(17) ?
    N2 Co1 N1 C8 . . . 3_556 178.99(17) ?
    N3 Co1 N1 C8 3_556 . . 3_556 86.64(17) ?
    N3 Co1 N1 C8 . . . 3_556 -93.36(17) ?
    N1 Co1 N2 C3 3_556 . . . 174.74(17) ?
    N1 Co1 N2 C3 . . . . -5.26(17) ?
    N2 Co1 N2 C3 3_556 . . . -10(11) ?
    N3 Co1 N2 C3 3_556 . . . 83.59(17) ?
    N3 Co1 N2 C3 . . . . -96.41(17) ?
    N1 Co1 N2 C6 3_556 . . . -1.48(17) ?
    N1 Co1 N2 C6 . . . . 178.52(17) ?
    N2 Co1 N2 C6 3_556 . . . 173(11) ?
    N3 Co1 N2 C6 3_556 . . . -92.63(17) ?
    N3 Co1 N2 C6 . . . . 87.37(17) ?
    N1 Co1 N3 C23 3_556 . . . -125.89(16) ?
    N1 Co1 N3 C23 . . . . 54.11(16) ?
    N2 Co1 N3 C23 3_556 . . . -36.25(16) ?
    N2 Co1 N3 C23 . . . . 143.75(16) ?
    N3 Co1 N3 C23 3_556 . . .  9E1(3)
                                     ?
    C8 N1 C1 C2 3_556 . . . -174.5(2) ?
    Co1 N1 C1 C2 . . . . 3.7(3) ?
    C8 N1 C1 C10 3_556 . . 3_556 3.7(2) ?
    Co1 N1 C1 C10 . . . 3_556 -178.12(14) ?
    N1 C1 C2 C3 . . . . -5.6(3) ?
    C10 C1 C2 C3 3_556 . . . 176.5(2) ?
    N1 C1 C2 C11 . . . . 170.66(19) ?
    C10 C1 C2 C11 3_556 . . . -7.3(3) ?
    C1 C2 C3 N2 . . . . 0.9(3) ?
    C11 C2 C3 N2 . . . . -175.24(19) ?
    C1 C2 C3 C4 . . . . -177.6(2) ?
    C11 C2 C3 C4 . . . . 6.2(3) ?
    C6 N2 C3 C2 . . . . -178.0(2) ?
    Co1 N2 C3 C2 . . . . 5.2(3) ?
    C6 N2 C3 C4 . . . . 0.7(2) ?
    Co1 N2 C3 C4 . . . . -176.13(14) ?
    C2 C3 C4 C5 . . . . 176.8(2) ?
    N2 C3 C4 C5 . . . . -2.0(3) ?
    C3 C4 C5 C6 . . . . 2.3(3) ?
    C3 N2 C6 C7 . . . . -177.7(2) ?
    Co1 N2 C6 C7 . . . . -0.8(3) ?
    C3 N2 C6 C5 . . . . 0.7(2) ?
    Co1 N2 C6 C5 . . . . 177.58(14) ?
    C4 C5 C6 C7 . . . . 176.5(2) ?
    C4 C5 C6 N2 . . . . -1.9(3) ?
    N2 C6 C7 C8 . . . . 4.4(3) ?
    C5 C6 C7 C8 . . . . -173.8(2) ?
    N2 C6 C7 C17 . . . . -173.47(19) ?
    C5 C6 C7 C17 . . . . 8.3(3) ?
    C6 C7 C8 N1 . . . 3_556 -4.9(3) ?
    C17 C7 C8 N1 . . . 3_556 172.92(19) ?
    C6 C7 C8 C9 . . . . 175.5(2) ?
    C17 C7 C8 C9 . . . . -6.7(3) ?
    C7 C8 C9 C10 . . . . 178.0(2) ?
    N1 C8 C9 C10 3_556 . . . -1.7(2) ?
    C8 C9 C10 C1 . . . 3_556 -0.6(2) ?
    C3 C2 C11 C16 . . . . 108.9(2) ?
    C1 C2 C11 C16 . . . . -67.5(3) ?
    C3 C2 C11 C12 . . . . -70.5(3) ?
    C1 C2 C11 C12 . . . . 113.2(2) ?
    C16 C11 C12 C13 . . . . 1.1(3) ?
    C2 C11 C12 C13 . . . . -179.5(2) ?
    C11 C12 C13 C14 . . . . -0.6(3) ?
    C12 C13 C14 C15 . . . . -0.3(4) ?
    C13 C14 C15 C16 . . . . 0.8(4) ?
    C12 C11 C16 C15 . . . . -0.7(3) ?
    C2 C11 C16 C15 . . . . 180.0(2) ?
    C14 C15 C16 C11 . . . . -0.3(4) ?
    C6 C7 C17 C22 . . . . 105.9(2) ?
    C8 C7 C17 C22 . . . . -72.1(3) ?
    C6 C7 C17 C18 . . . . -72.9(3) ?
    C8 C7 C17 C18 . . . . 109.1(2) ?
    C22 C17 C18 C19 . . . . -0.2(3) ?
    C7 C17 C18 C19 . . . . 178.6(2) ?
    C17 C18 C19 C20 . . . . -1.1(3) ?
    C18 C19 C20 C21 . . . . 1.0(4) ?
    C19 C20 C21 C22 . . . . 0.3(4) ?
    C18 C17 C22 C21 . . . . 1.6(3) ?
    C7 C17 C22 C21 . . . . -177.3(2) ?
    C20 C21 C22 C17 . . . . -1.6(4) ?
    Co1 N3 C23 C28 . . . . 91.4(2) ?
    Co1 N3 C23 C24 . . . . -88.0(2) ?
    C28 C23 C24 C25 . . . . -0.8(3) ?
    N3 C23 C24 C25 . . . . 178.53(19) ?
    C23 C24 C25 C26 . . . . 0.2(3) ?
    C24 C25 C26 C27 . . . . 0.6(4) ?
    C24 C25 C26 N4 . . . . 179.7(2) ?
    O1 N4 C26 C25 . . . . -175.1(2) ?
    O2 N4 C26 C25 . . . . 4.1(3) ?
    O1 N4 C26 C27 . . . . 4.0(3) ?
    O2 N4 C26 C27 . . . . -176.8(2) ?
    C25 C26 C27 C28 . . . . -0.9(4) ?
    N4 C26 C27 C28 . . . . -179.9(2) ?
    C24 C23 C28 C27 . . . . 0.6(3) ?
    N3 C23 C28 C27 . . . . -178.75(19) ?
    C26 C27 C28 C23 . . . . 0.2(3) ?
loop_
    _geom_hbond_atom_site_label_D
    _geom_hbond_atom_site_label_H
    _geom_hbond_atom_site_label_A
    _geom_hbond_site_symmetry_A
    _geom_hbond_distance_DH
    _geom_hbond_distance_HA
    _geom_hbond_distance_DA
    _geom_hbond_angle_DHA
    N3 H3B Cl2 1_555 0.88(4) 2.32(3) 3.174(2) 164(3)
    C13 H13 Cg8 1_545 0.95 3.00 3.723(3) 134
    C20 H20 Cg7 3_456 0.95 2.94 3.788(2) 150
_iucr_refine_instructions_details
;
TITL import in P 2/c
CELL  0.71073  13.3527  12.4492  14.8935   90.000   95.604   90.000
ZERR     2.00   0.0009   0.0010   0.0014    0.000    0.004    0.000
LATT   1
SYMM  - X,   Y, 1/2 - Z
SFAC  C    H    N    O    CL   CO
UNIT  114  84   16   8    6    2
MERG   2
MPLA  CO1 N1 N2 C10 C9 C8 C7 C8 C8 C7 C8 C9 C10
SHEL 40 0.81
FMAP   2
PLAN   20
ACTA    52.80
BOND   $H
CONF
LIST   4
L.S.   4
TEMP  -123.00
WGHT    0.037000    2.486300
FVAR       0.40553
CO1   6    0.000000    0.000000    0.500000    10.50000    0.01023    0.01302 =
         0.01359   -0.00036    0.00091    0.00020
CL2   5    0.000000    0.194077    0.750000    10.50000    0.04094    0.01924 =
         0.01849    0.00000    0.00507    0.00000
N1    3    0.029315   -0.154046    0.482242    11.00000    0.01252    0.01485 =
         0.01495    0.00062    0.00146   -0.00021
N2    3   -0.144749   -0.035215    0.502838    11.00000    0.01354    0.01489 =
         0.01706   -0.00120    0.00182    0.00014
N3    3    0.015490   -0.018472    0.634445    11.00000    0.01507    0.01713 =
         0.01642   -0.00004    0.00072   -0.00011
AFIX   2
H3A   2   -0.034400   -0.060553    0.640351    11.00000    0.05000
H3B   2    0.006597    0.046023    0.655693    11.00000    0.05000
AFIX   0
N4    3    0.376711   -0.199722    0.796877    11.00000    0.02840    0.07817 =
         0.02554    0.01449    0.00457    0.02271
O1    4    0.443009   -0.138487    0.827613    11.00000    0.02474    0.10640 =
         0.03706    0.01059   -0.00228    0.01455
O2    4    0.383236   -0.298565    0.799707    11.00000    0.05459    0.07398 =
         0.05549    0.01994    0.00052    0.03944
C4    1   -0.038174   -0.238490    0.474790    11.00000    0.01777    0.01540 =
         0.01510    0.00083    0.00152   -0.00077
C5    1   -0.142025   -0.230505    0.473545    11.00000    0.01579    0.01723 =
         0.01770    0.00089    0.00115   -0.00158
C6    1   -0.190677   -0.134237    0.487480    11.00000    0.01608    0.01747 =
         0.01568    0.00048    0.00173   -0.00280
C7    1   -0.297303   -0.123836    0.489960    11.00000    0.01485    0.01990 =
         0.03058   -0.00089    0.00200   -0.00300
AFIX  43
H4    2   -0.345628   -0.179601    0.479667    11.00000   -1.20000
AFIX   0
C8    1   -0.316547   -0.020846    0.509497    11.00000    0.01234    0.02283 =
         0.02980   -0.00220    0.00428   -0.00034
AFIX  43
H5    2   -0.380541    0.008972    0.517572    11.00000   -1.20000
AFIX   0
C9    1   -0.222093    0.035803    0.515895    11.00000    0.01269    0.01943 =
         0.01601   -0.00064    0.00208    0.00068
C10   1   -0.211964    0.145319    0.530548    11.00000    0.01436    0.01945 =
         0.01625   -0.00122   -0.00016    0.00311
C1    1    0.121884   -0.199904    0.471803    11.00000    0.01592    0.01730 =
         0.01541   -0.00047    0.00052    0.00199
C2    1    0.112087   -0.314445    0.462980    11.00000    0.01772    0.01788 =
         0.02564   -0.00019    0.00004    0.00378
AFIX  43
H9    2    0.164905   -0.364164    0.456627    11.00000   -1.20000
AFIX   0
C3    1    0.013749   -0.338142    0.465412    11.00000    0.02114    0.01360 =
         0.02496    0.00087    0.00017   -0.00023
AFIX  43
H10   2   -0.015569   -0.407724    0.461626    11.00000   -1.20000
AFIX   0
C11   1   -0.203765   -0.329212    0.450608    11.00000    0.01217    0.01488 =
         0.02893    0.00148    0.00032    0.00218
C12   1   -0.258417   -0.380738    0.513106    11.00000    0.01974    0.01928 =
         0.03172    0.00354    0.00253    0.00111
AFIX  43
H12   2   -0.257762   -0.353078    0.572609    11.00000   -1.20000
AFIX   0
C13   1   -0.313912   -0.472525    0.488629    11.00000    0.01835    0.02112 =
         0.05171    0.01206    0.00244   -0.00209
AFIX  43
H13   2   -0.350407   -0.507612    0.531782    11.00000   -1.20000
AFIX   0
C14   1   -0.316403   -0.513013    0.402281    11.00000    0.02096    0.01633 =
         0.05698    0.00110   -0.00585   -0.00224
AFIX  43
H14   2   -0.354195   -0.575938    0.386125    11.00000   -1.20000
AFIX   0
C15   1   -0.263814   -0.461836    0.339379    11.00000    0.02849    0.02261 =
         0.04157   -0.00920   -0.00335    0.00047
AFIX  43
H15   2   -0.266051   -0.489035    0.279620    11.00000   -1.20000
AFIX   0
C16   1   -0.207328   -0.370099    0.363551    11.00000    0.02269    0.02305 =
         0.03004   -0.00032    0.00169   -0.00199
AFIX  43
H16   2   -0.171020   -0.335339    0.320093    11.00000   -1.20000
AFIX   0
C17   1   -0.302624    0.206969    0.553202    11.00000    0.01343    0.01390 =
         0.02454   -0.00068    0.00311   -0.00030
C18   1   -0.382520    0.228956    0.489050    11.00000    0.01577    0.02114 =
         0.02402   -0.00254    0.00181   -0.00177
AFIX  43
H18   2   -0.379905    0.206092    0.428468    11.00000   -1.20000
AFIX   0
C19   1   -0.466430    0.284329    0.513051    11.00000    0.01401    0.02321 =
         0.03194    0.00256   -0.00001   -0.00104
AFIX  43
H19   2   -0.520291    0.300130    0.468528    11.00000   -1.20000
AFIX   0
C20   1   -0.471864    0.316313    0.600802    11.00000    0.01714    0.02631 =
         0.03773   -0.00270    0.00892    0.00616
AFIX  43
H20   2   -0.529753    0.353080    0.617095    11.00000   -1.20000
AFIX   0
C21   1   -0.392501    0.294678    0.665413    11.00000    0.03200    0.03717 =
         0.02557   -0.00757    0.00731    0.00850
AFIX  43
H21   2   -0.396123    0.316327    0.726176    11.00000   -1.20000
AFIX   0
C22   1   -0.307757    0.241416    0.641406    11.00000    0.02200    0.03065 =
         0.02530   -0.00266   -0.00120    0.00692
AFIX  43
H22   2   -0.252857    0.228411    0.685595    11.00000   -1.20000
AFIX   0
C23   1    0.106488   -0.065128    0.676935    11.00000    0.01878    0.02334 =
         0.01158    0.00211    0.00201    0.00433
C24   1    0.114921   -0.176248    0.686808    11.00000    0.02653    0.02403 =
         0.01895    0.00228    0.00192    0.00207
AFIX  43
H24   2    0.059971   -0.221530    0.666762    11.00000   -1.20000
AFIX   0
C25   1    0.203990   -0.220128    0.726054    11.00000    0.03779    0.03098 =
         0.02507    0.00808    0.00611    0.01299
AFIX  43
H25   2    0.211043   -0.295678    0.733075    11.00000   -1.20000
AFIX   0
C26   1    0.282169   -0.152305    0.754727    11.00000    0.02445    0.05094 =
         0.01650    0.00843    0.00109    0.01463
C27   1    0.275316   -0.042003    0.746814    11.00000    0.02039    0.04782 =
         0.02220    0.00219   -0.00113   -0.00279
AFIX  43
H27   2    0.330227    0.002785    0.767949    11.00000   -1.20000
AFIX   0
C28   1    0.185959    0.001847    0.707110    11.00000    0.02329    0.02760 =
         0.01965    0.00036   -0.00087   -0.00176
AFIX  43
H28   2    0.179264    0.077494    0.700627    11.00000   -1.20000
AFIX   0
MOLE    3
CL1   5    0.925587    0.559485    0.671684    11.00000    0.11538    0.05582 =
         0.03983   -0.00439   -0.00651    0.03999
C29   1    1.000000    0.486176    0.750000    10.50000    0.05948    0.04516 =
         0.08878    0.00000   -0.03251    0.00000
AFIX  23
H29A  2    1.044086    0.439104    0.717485    10.50000   -1.20000
H29B  2    0.955914    0.439104    0.782515    10.50000   -1.20000
HKLF 4
REM  import in P 2/c
REM R1 =  0.0388 for   4083 Fo > 4sig(Fo)  and  0.0483 for all   4853 data
REM    338 parameters refined using      0 restraints
END
WGHT      0.0370      2.4849
REM Highest difference peak  0.624,  deepest hole -0.957,  1-sigma level  0.060
Q1    1   0.9855  0.5622  0.6556  11.00000  0.05    0.62
Q2    1  -0.1687 -0.2799  0.4679  11.00000  0.05    0.26
Q3    1   1.0000  0.4138  0.7500  10.50000  0.05    0.25
Q4    1  -0.1822 -0.3662  0.4187  11.00000  0.05    0.25
Q5    1  -0.0961 -0.2264  0.4727  11.00000  0.05    0.25
Q6    1  -0.1645 -0.0802  0.4893  11.00000  0.05    0.25
Q7    1  -0.1796  0.0033  0.5023  11.00000  0.05    0.24
Q8    1  -0.3411  0.2973  0.6371  11.00000  0.05    0.24
Q9    1  -0.3267  0.2435  0.5170  11.00000  0.05    0.24
Q10   1  -0.2425 -0.1336  0.4889  11.00000  0.05    0.24
Q11   1   0.1167 -0.2546  0.4670  11.00000  0.05    0.24
Q12   1  -0.2663  0.0055  0.5319  11.00000  0.05    0.24
Q13   1  -0.0147 -0.2865  0.4736  11.00000  0.05    0.23
Q14   1  -0.2602  0.1797  0.5360  11.00000  0.05    0.23
Q15   1  -0.0012 -0.1889  0.4862  11.00000  0.05    0.23
Q16   1  -0.2524 -0.3385  0.4659  11.00000  0.05    0.22
Q17   1   0.1244 -0.1196  0.6627  11.00000  0.05    0.21
Q18   1   0.4600 -0.0704  0.8104  11.00000  0.05    0.21
Q19   1   0.0999 -0.1186  0.7016  11.00000  0.05    0.21
Q20   1   0.9414  0.6569  0.6561  11.00000  0.05    0.21
;
data_New_Global_Publ_Block
_journal_date_recd_electronic     2014-07-10
_journal_date_accepted     2014-07-13
_journal_name_full     'Acta Crystallographica, Section E'
_journal_year     2014
_journal_volume     70
_journal_issue      9
_journal_page_first     m312
_journal_page_last     m313
_journal_paper_category     HM
_journal_paper_doi     10.1107/S1600536814016274
_journal_coeditor_code     XU5802
_publ_contact_author_name     'Dr Yassine Belghith'
_publ_contact_author_address
;
Laboratoire de Physico-chimie des Mat\'eriaux
Facult\'e des Sciences de Monastir
Avenue de l'environnement
5019 Monastir
University of Monastir
Tunisia
;
_publ_contact_author_email     yassinbelghith@gmail.com
_publ_contact_author_fax     '0021673500278'
_publ_contact_author_phone     '0021673500281'
_publ_section_title
;\
Crystal structure of
bis(4-nitroaniline-\k<i>N</i>^1^)(5,10,15,20-tetraphenylporphyrinato-\
\k^4^<i>N</i>)cobalt(III) chloride dichloromethane monosolvate
;
loop_
    _publ_author_name
    _publ_author_address
    'Belghith, Yassine'
;
Laboratoire de Physico-chimie des Mat\'eriaux
Facult\'e des Sciences de Monastir
Avenue de l'environnement
5019 Monastir
University of Monastir
Tunisia
;
    'Mansour, Anissa'
;
University of Dammam
PO Box 1982, Dammam
Kingdom of Saudi Arabia
;
    'Nasri, Habib'
;
Laboratoire de Physico-chimie des Mat\'eriaux
Facult\'e des Sciences de Monastir
Avenue de l'environnement
5019 Monastir
University of Monastir
Tunisia
;
