# Supplementary material for: Crystal structure of bis­(4-nitro­aniline-κN 1)(5,10,15,20-tetra­phenyl­por­phy­rin­ato-κ4 N)cobalt(III) chloride di­chloro­methane monosolvate
Source: Acta Crystallogr Sect E Struct Rep Online. 2014 Aug 1;70(Pt 9):m312–3. doi: 10.1107/S1600536814016274 (PMC4186082; doi:10.1107/S1600536814016274)
Supplement: Supplementary file 2 [file e-70-0m312-Isup2.hkl]

#
# h,k,l, Fc-squared, Fo-squared, sigma(Fo-squared) and status flag
#
data_I
_shelx_title ' import in P 2/c'
_shelx_refln_list_code          4
_shelx_F_calc_maximum      244.05
_exptl_crystal_F_000      1100.00
_reflns_d_resolution_high  0.8100
 
loop_
 _symmetry_equiv_pos_as_xyz
 'x, y, z'
 '-x, y, -z+1/2'
 '-x, -y, -z'
 'x, -y, z-1/2'
 
_cell_length_a    13.3527
_cell_length_b    12.4492
_cell_length_c    14.8935
_cell_angle_alpha  90.000
_cell_angle_beta   95.604
_cell_angle_gamma  90.000
 
_shelx_F_squared_multiplier     1.000
 
loop_
 _refln_index_h
 _refln_index_k
 _refln_index_l
 _refln_F_squared_calc
 _refln_F_squared_meas
 _refln_F_squared_sigma
 _refln_observed_status
   2   0   0      114.77      160.56      7.09 o
   3   0   0    19853.13    19006.08    442.75 o
   4   0   0     8820.44     9355.20    136.47 o
   5   0   0     4902.05     5094.16     85.48 o
   6   0   0     6755.64     7351.12    169.24 o
   7   0   0     6338.76     6972.47    243.48 o
   8   0   0     2330.28     2360.75     97.66 o
   9   0   0     3503.59     3491.36    136.27 o
  10   0   0     9605.37     9910.39    335.66 o
  11   0   0     1345.55     1671.25     84.89 o
  12   0   0     1289.55     1081.66     66.71 o
  13   0   0     1713.50     1738.44     93.40 o
  14   0   0       38.72      103.01     25.84 o
  15   0   0     1133.22     1015.86     72.18 o
  16   0   0      895.68      911.82     70.05 o
   2   1   0      185.29      288.75      4.93 o
   3   1   0      104.74       97.28      3.68 o
   4   1   0     1901.73     1818.87     22.22 o
   5   1   0     7682.49     7267.75     76.00 o
   6   1   0     7168.06     7173.25     95.36 o
   7   1   0     8165.82     8167.62    119.22 o
   8   1   0     1542.44     1494.16     30.40 o
   9   1   0     2252.77     2105.75     48.98 o
  10   1   0     1774.65     1599.09     39.72 o
  11   1   0      647.87      626.83     33.26 o
  12   1   0        2.64       10.43      9.33 o
  13   1   0      257.51      296.36     18.48 o
  14   1   0     1020.86     1090.33     77.14 o
  15   1   0       10.58       17.04     12.12 o
  16   1   0       96.48      101.79     20.45 o
   0   2   0      547.01      762.25     19.00 o
   1   2   0    17113.76    16462.40    263.13 o
   2   2   0      895.09     1095.89     14.34 o
   3   2   0     5519.41     5404.50     68.83 o
   4   2   0     7798.32     8108.22     95.12 o
   5   2   0      719.22      728.69     12.50 o
   6   2   0     1213.48     1233.14     20.58 o
   7   2   0     1402.60     1391.40     22.93 o
   8   2   0      148.27      167.39      7.04 o
   9   2   0     1564.18     1528.19     32.68 o
  10   2   0      107.14      122.92      7.83 o
  11   2   0      528.70      557.08     32.74 o
  12   2   0     5204.29     5464.90    147.34 o
  13   2   0      267.77      318.92     33.72 o
  14   2   0      629.25      603.84     42.12 o
  15   2   0      215.16      186.20     25.21 o
  16   2   0      244.78      200.76     36.88 o
   0   3   0       42.49       47.92      4.27 o
   1   3   0      262.48      295.24      5.36 o
   2   3   0     2735.94     2895.20     39.63 o
   3   3   0     1961.51     2106.42     26.53 o
   4   3   0     2370.77     2311.08     28.63 o
   5   3   0     7922.06     8123.07     97.02 o
   6   3   0     2305.33     2247.51     34.82 o
   7   3   0       15.04       11.53      2.93 o
   8   3   0     3294.54     3215.33     52.61 o
   9   3   0      471.60      447.12     12.50 o
  10   3   0      335.94      312.47     14.31 o
  11   3   0      754.73      650.30     19.78 o
  12   3   0      918.82      847.62     24.69 o
  13   3   0      482.75      464.47     49.77 o
  14   3   0      124.95      131.72     25.27 o
  15   3   0     1202.71     1361.48     60.53 o
  16   3   0        6.22        7.85     12.80 o
   0   4   0    20934.19    21457.93    335.98 o
   1   4   0     1619.05     1563.74     18.57 o
   2   4   0     1711.38     1721.47     22.53 o
   3   4   0    10999.25    11173.31    122.91 o
   4   4   0      158.40      233.98      7.44 o
   5   4   0      233.99      146.00      6.48 o
   6   4   0     5891.28     5936.88     82.96 o
   7   4   0     2474.50     2363.77     47.10 o
   8   4   0     2143.61     2144.88     43.77 o
   9   4   0      422.44      442.35     17.32 o
  10   4   0     1122.25     1141.38     24.95 o
  11   4   0        8.71        3.79      3.85 o
  12   4   0      825.90      874.74     25.10 o
  13   4   0     2631.69     2538.68     63.35 o
  14   4   0        4.17        8.90      9.92 o
  15   4   0      367.40      391.18     34.55 o
   0   5   0    10125.44    10042.31    161.93 o
   1   5   0    19392.04    19586.91    221.40 o
   2   5   0      770.00      649.40     10.08 o
   3   5   0     4968.06     4716.74     60.96 o
   4   5   0     2363.48     2151.36     29.08 o
   5   5   0     4594.40     4744.55     59.54 o
   6   5   0     2807.26     2909.18     55.15 o
   7   5   0     2221.91     2131.48     43.79 o
   8   5   0     2415.57     2465.39     44.70 o
   9   5   0      844.03      802.88     29.94 o
  10   5   0      418.69      437.97     22.77 o
  11   5   0      314.60      345.47     23.87 o
  12   5   0      629.75      680.91     28.23 o
  13   5   0      277.49      288.80     20.21 o
  14   5   0     1300.53     1377.33     42.62 o
  15   5   0      277.08      330.20     31.73 o
   0   6   0    18865.52    20608.27    657.04 o
   1   6   0     2225.22     2471.77     39.01 o
   2   6   0      654.15      520.95      9.63 o
   3   6   0     2224.93     2160.99     31.24 o
   4   6   0     4792.03     4877.00     71.98 o
   5   6   0     4697.51     4506.07     61.26 o
   6   6   0     6118.16     5969.94     83.61 o
   7   6   0     2775.96     2642.82     52.55 o
   8   6   0     1641.05     1596.94     32.97 o
   9   6   0     4243.55     4159.85     70.32 o
  10   6   0     3232.03     3008.22     54.51 o
  11   6   0     1225.30     1213.56     46.16 o
  12   6   0      246.28      250.46     19.38 o
  13   6   0      193.87      222.24     18.24 o
  14   6   0      252.30      255.53     20.00 o
  15   6   0      588.33      615.48     34.76 o
   0   7   0     2280.49     2079.75     53.67 o
   1   7   0      364.88      328.69     12.69 o
   2   7   0     4478.08     4493.17     73.53 o
   3   7   0      302.59      317.52     10.77 o
   4   7   0     1641.05     1858.99     33.25 o
   5   7   0     1361.38     1493.50     32.18 o
   6   7   0       57.92       49.44      6.85 o
   7   7   0       79.19       85.55      8.44 o
   8   7   0       61.22       60.58      6.62 o
   9   7   0        3.45       -3.85      4.08 o
  10   7   0      189.22      193.17     16.91 o
  11   7   0      862.52      905.41     32.34 o
  12   7   0      260.56      279.57     27.70 o
  13   7   0      138.20      113.58     35.57 o
  14   7   0       73.09       74.25     16.04 o
   0   8   0       58.95       50.59     15.87 o
   1   8   0        1.61       14.31      5.01 o
   2   8   0      848.65      999.26     25.52 o
   3   8   0     1224.64     1152.98     21.70 o
   4   8   0     4073.87     4023.29     58.44 o
   5   8   0     2329.24     2155.34     47.71 o
   6   8   0     3036.23     2760.25     65.05 o
   7   8   0     1247.70     1177.84     28.11 o
   8   8   0      538.72      505.72     16.37 o
   9   8   0      122.49      127.18      9.89 o
  10   8   0      166.37      191.63     14.69 o
  11   8   0        8.99       17.94     11.94 o
  12   8   0      280.60      252.65     66.10 o
  13   8   0      191.69      135.94     22.60 o
  14   8   0      156.80      155.54     24.32 o
   0   9   0     4222.17     4084.97    169.11 o
   1   9   0     2730.81     2679.29    107.27 o
   2   9   0      960.69      886.68     27.52 o
   3   9   0     1113.15     1115.29     32.33 o
   4   9   0      368.71      388.59     15.21 o
   5   9   0      868.58      862.96     24.00 o
   6   9   0     1449.25     1421.35     38.02 o
   7   9   0       62.81       51.85     10.10 o
   8   9   0        4.02        2.58      8.34 o
   9   9   0      236.42      243.90     21.43 o
  10   9   0      969.99      924.40     55.21 o
  11   9   0      578.28      638.34     45.43 o
  12   9   0      119.49      114.72     21.35 o
  13   9   0      592.53      583.65     44.01 o
   0  10   0      244.28      228.03     35.15 o
   1  10   0        9.22       10.67      9.91 o
   2  10   0     1491.05     1442.00     59.29 o
   3  10   0     1398.43     1422.32     44.87 o
   4  10   0      128.71      117.37     12.69 o
   5  10   0      942.15      883.83     30.61 o
   6  10   0     2064.51     2326.47     90.05 o
   7  10   0      954.59      993.72     38.68 o
   8  10   0     1510.83     1542.61     51.19 o
   9  10   0      703.29      772.00     46.60 o
  10  10   0      990.60     1068.85     53.62 o
  11  10   0      511.08      519.40     61.90 o
  12  10   0      426.01      477.30     41.02 o
   0  11   0       58.66       67.74     23.84 o
   1  11   0      840.72      855.39     89.51 o
   2  11   0     1681.88     1446.35     68.59 o
   3  11   0      829.00      824.83     34.72 o
   4  11   0      609.86      653.24     40.24 o
   5  11   0      232.75      236.45     32.33 o
   6  11   0       44.14       54.93     15.54 o
   7  11   0      450.94      458.94     30.51 o
   8  11   0      728.35      744.99     48.99 o
   9  11   0      494.44      476.16     39.60 o
  10  11   0      276.78      269.64     41.53 o
  11  11   0     1008.01     1258.08     61.78 o
   0  12   0      100.69       42.32     22.01 o
   1  12   0     1248.06     1344.55     71.63 o
   2  12   0     2188.79     2270.27     86.57 o
   3  12   0      853.23      805.19     53.06 o
   4  12   0      399.48      423.92     38.56 o
   5  12   0      788.41      830.74     39.51 o
   6  12   0     1018.91     1003.77     41.51 o
   7  12   0      133.67      156.14     26.42 o
   8  12   0       34.28       18.16     14.42 o
   9  12   0      358.91      328.45     66.65 o
  10  12   0       98.16      134.96     25.11 o
   0  13   0      981.47      876.91     82.76 o
   1  13   0       94.60       34.99     16.19 o
   2  13   0       27.31       -6.78     12.28 o
   3  13   0       34.19       23.46     15.01 o
   4  13   0       62.96       52.75     41.53 o
   5  13   0      191.44      213.92     43.39 o
   6  13   0       10.89       -8.57      9.20 o
   7  13   0        2.77       18.29     13.96 o
   8  13   0      177.11      161.71     25.96 o
   0  14   0      291.81      285.74     50.17 o
   1  14   0      170.84      161.57     40.74 o
   2  14   0      469.34      472.45     44.90 o
   3  14   0      231.22      287.35     36.27 o
   4  14   0      193.94      209.42     30.96 o
   5  14   0      830.97      816.84     59.77 o
   6  14   0      263.89      266.89     50.47 o
   0  15   0      211.64      209.61     47.13 o
   1  15   0      332.29      266.05     36.15 o
   2  15   0      119.48      123.81     26.86 o
   3  15   0      330.55      279.14     38.12 o
 -16   1   1      102.77      115.00     21.69 o
 -15   1   1       40.53       30.08     13.44 o
 -14   1   1      126.67      104.80     50.53 o
 -13   1   1      892.86      765.95     26.60 o
 -12   1   1       75.56       70.32     13.41 o
 -11   1   1      895.37      989.42     43.19 o
 -10   1   1      780.02      797.62     57.13 o
  -9   1   1     1009.34     1026.58     40.62 o
  -8   1   1      266.78      340.95     13.51 o
  -7   1   1      234.38      180.28     10.07 o
  -6   1   1      901.06      914.60     23.77 o
  -5   1   1      222.75      256.77      6.62 o
  -4   1   1     7848.16     7847.31     81.31 o
  -3   1   1     5074.51     5491.33     57.19 o
  -2   1   1       87.85       81.54      2.25 o
   2   1   1     1641.67     1741.12     19.02 o
   3   1   1     1923.63     2031.90     23.84 o
   4   1   1     2111.16     1894.65     23.15 o
   5   1   1      196.98      210.47      6.97 o
   6   1   1     6385.39     6469.43     87.56 o
   7   1   1     1282.26     1297.01     21.80 o
   8   1   1      403.83      437.49     11.85 o
   9   1   1        8.14        7.64      3.55 o
  10   1   1       12.41       12.56      3.63 o
  11   1   1     2687.71     2749.87     64.31 o
  12   1   1      400.34      462.50     30.45 o
  13   1   1       10.22       17.63      7.07 o
  14   1   1      121.42       97.47     18.41 o
  15   1   1      175.82      197.87     25.60 o
  16   1   1       70.19       79.12     19.44 o
 -16   2   1      196.30      184.78     34.66 o
 -15   2   1        4.53       25.23     13.71 o
 -14   2   1        5.86        3.01      9.71 o
 -13   2   1       84.91      100.13     17.82 o
 -12   2   1      641.77      750.82     38.94 o
 -11   2   1       14.02        3.26      9.91 o
 -10   2   1      167.35      197.16     19.55 o
  -9   2   1       81.45       84.54      5.29 o
  -8   2   1      213.72      264.48      9.14 o
  -7   2   1     2305.83     2563.51     40.32 o
  -6   2   1     5455.60     5946.53     75.96 o
  -5   2   1     2173.95     2333.85     29.07 o
  -4   2   1      397.84      377.12      7.79 o
  -3   2   1       36.18       29.48      2.04 o
  -2   2   1     6033.19     6087.48     71.69 o
  -1   2   1    11445.43    11507.72    118.10 o
   0   2   1     5969.17     6014.99     81.02 o
   1   2   1       52.80       53.73      2.86 o
   2   2   1       97.50       64.64      2.37 o
   3   2   1     7731.69     8285.05     84.54 o
   4   2   1      639.64      582.27      8.92 o
   5   2   1      916.76      916.92     17.56 o
   6   2   1      946.11     1021.01     15.37 o
   7   2   1       53.54       63.34      3.56 o
   8   2   1       78.31       86.99      5.18 o
   9   2   1       32.06       35.97      3.70 o
  10   2   1      405.08      386.81     13.50 o
  11   2   1      304.61      294.14     12.48 o
  12   2   1      329.73      341.18     15.65 o
  13   2   1      408.76      442.57     49.41 o
  14   2   1      117.56      101.12     18.13 o
  15   2   1       16.15       45.95     15.76 o
  16   2   1        0.47        5.58     12.17 o
 -16   3   1       10.02        7.34     12.08 o
 -15   3   1      444.01      555.46     42.59 o
 -14   3   1        1.06        6.23     11.37 o
 -13   3   1       90.23      141.56     20.02 o
 -12   3   1       13.23       11.26      9.52 o
 -11   3   1      232.40      272.75     26.82 o
 -10   3   1      335.38      327.02     13.30 o
  -9   3   1      140.08      142.39      7.50 o
  -8   3   1      209.07      206.83     12.12 o
  -7   3   1      978.50     1048.72     27.27 o
  -6   3   1     3611.11     4083.10     59.20 o
  -5   3   1     3097.48     3363.23     43.47 o
  -4   3   1      727.78      719.44     12.04 o
  -3   3   1     1364.02     1311.37     17.96 o
  -2   3   1      372.03      343.33      6.72 o
  -1   3   1    18572.58    18751.60    214.30 o
   0   3   1     5304.36     5321.95     67.62 o
   1   3   1     2131.99     2268.41     27.45 o
   2   3   1     7548.20     7952.17     87.16 o
   3   3   1     1283.09     1477.69     18.25 o
   4   3   1      151.16      183.97      5.11 o
   5   3   1     4620.95     4674.05     54.40 o
   6   3   1     1204.58     1315.70     24.82 o
   7   3   1      485.01      528.91     13.97 o
   8   3   1       71.92       81.17      7.72 o
   9   3   1      706.83      749.21     29.29 o
  10   3   1      715.77      746.88     20.90 o
  11   3   1       35.06       28.92      5.58 o
  12   3   1      306.42      319.29     14.41 o
  13   3   1       38.37       14.14     12.39 o
  14   3   1        1.21        7.98     11.30 o
  15   3   1      228.21      246.25     28.31 o
 -15   4   1       16.75        5.68     26.48 o
 -14   4   1       10.03       12.31     12.24 o
 -13   4   1      336.95      322.94     48.64 o
 -12   4   1       75.14       45.18     12.79 o
 -11   4   1      208.70      177.87     11.67 o
 -10   4   1      426.21      363.15     19.81 o
  -9   4   1        0.71        0.04      3.51 o
  -8   4   1     2458.11     2644.56     53.52 o
  -7   4   1     2679.10     2689.02     47.16 o
  -6   4   1     1528.54     1343.53     21.16 o
  -5   4   1      886.63     1108.48     17.45 o
  -4   4   1     1848.27     1815.56     23.32 o
  -3   4   1      204.82      222.24      6.88 o
  -2   4   1      279.70      279.89      6.49 o
  -1   4   1      703.84      923.75     18.19 o
   0   4   1     1062.57      983.88     21.94 o
   1   4   1       25.98       36.85      2.25 o
   2   4   1       13.77       34.55      5.19 o
   3   4   1     6538.64     6660.70     79.78 o
   4   4   1     2788.08     2569.98     34.88 o
   5   4   1     3623.13     3503.06     42.13 o
   6   4   1      551.46      529.64     14.99 o
   7   4   1     1538.93     1511.14     33.27 o
   8   4   1      162.71      108.42     11.67 o
   9   4   1      564.11      491.21     17.20 o
  10   4   1       84.40      105.67     12.25 o
  11   4   1       12.27       13.43      4.62 o
  12   4   1      370.81      327.74     40.54 o
  13   4   1      289.75      251.44     27.40 o
  14   4   1       17.87       13.48      7.65 o
  15   4   1       15.43       45.90     16.66 o
 -15   5   1      303.59      325.11     33.35 o
 -14   5   1        8.65        0.06      8.38 o
 -13   5   1       80.15      114.56     14.45 o
 -12   5   1        9.03        9.51      7.44 o
 -11   5   1       10.53        1.64      4.28 o
 -10   5   1     1579.37     1526.58     33.27 o
  -9   5   1     1408.75     1424.03     33.51 o
  -8   5   1      535.58      616.80     19.75 o
  -7   5   1      410.31      352.60     13.43 o
  -6   5   1       75.61       94.78      8.77 o
  -5   5   1       57.35      104.47      5.96 o
  -4   5   1     1676.92     1876.34     24.73 o
  -3   5   1     2051.13     2369.93     30.87 o
  -2   5   1     7571.76     8076.13     90.72 o
  -1   5   1     2263.88     2365.38     31.69 o
   0   5   1     1549.25     1588.79     22.74 o
   1   5   1     4784.01     4908.75     60.33 o
   2   5   1     1204.22     1219.38     19.40 o
   3   5   1     3665.35     3853.10     49.70 o
   4   5   1     2571.79     2574.24     33.84 o
   5   5   1      119.13      177.91      8.75 o
   6   5   1        8.82       19.11      3.45 o
   7   5   1     2431.14     2725.78     63.72 o
   8   5   1      967.37     1045.16     27.81 o
   9   5   1      667.53      705.78     21.45 o
  10   5   1       17.66       13.66      8.87 o
  11   5   1      218.51      240.00     14.14 o
  12   5   1       56.28       61.29     17.04 o
  13   5   1       76.21      121.80     17.34 o
  14   5   1       10.13        7.22      8.55 o
  15   5   1        4.70       33.77      9.52 o
 -15   6   1      142.15      171.81     21.80 o
 -14   6   1      609.57      618.32     55.76 o
 -13   6   1       95.42      113.84     14.05 o
 -12   6   1      284.61      281.91     19.95 o
 -11   6   1      139.59      182.91     22.06 o
 -10   6   1       12.61       12.70      5.20 o
  -9   6   1      542.08      553.67     17.67 o
  -8   6   1      490.24      459.70     15.47 o
  -7   6   1       32.78       40.72      6.11 o
  -6   6   1       96.75      137.65      9.27 o
  -5   6   1        0.75       -0.38      2.78 o
  -4   6   1      673.32      726.23     20.26 o
  -3   6   1        1.48        5.78      3.29 o
  -2   6   1      231.49      193.32      5.86 o
  -1   6   1     1465.91     1420.40     21.76 o
   0   6   1      151.89      127.67      7.73 o
   1   6   1        0.33        1.21      2.01 o
   2   6   1     1641.81     1869.11     27.75 o
   3   6   1      260.36      434.39     11.64 o
   4   6   1      732.79      687.65     26.21 o
   5   6   1        1.31        5.02      4.00 o
   6   6   1       27.72       26.37      4.25 o
   7   6   1       92.87       97.87      6.11 o
   8   6   1      369.01      385.39     15.58 o
   9   6   1     2718.79     2799.26     57.07 o
  10   6   1       59.26       98.62     11.40 o
  11   6   1      232.81      186.92     16.13 o
  12   6   1        2.06       -4.18      7.28 o
  13   6   1      541.42      475.62     26.98 o
  14   6   1        8.05       29.17     12.78 o
 -14   7   1        4.10       -6.81     11.05 o
 -13   7   1       61.29       57.80     11.36 o
 -12   7   1      638.48      523.61     26.72 o
 -11   7   1      698.75      650.43     27.71 o
 -10   7   1      173.66      143.74     12.00 o
  -9   7   1      909.44      889.28     23.51 o
  -8   7   1       76.99      101.25      8.37 o
  -7   7   1       79.24       93.28      8.83 o
  -6   7   1      411.66      382.30     15.30 o
  -5   7   1     3811.12     3935.59     57.13 o
  -4   7   1     1127.12     1037.41     19.08 o
  -3   7   1        9.47       12.14      2.49 o
  -2   7   1     1939.34     2137.18     35.32 o
  -1   7   1       21.51       37.82      3.44 o
   0   7   1      312.07      358.23     11.28 o
   1   7   1      118.12      184.98     14.52 o
   2   7   1       67.93      115.95      6.79 o
   3   7   1      141.96      196.51      9.91 o
   4   7   1      930.13      817.98     19.00 o
   5   7   1        2.93       22.56      5.08 o
   6   7   1      213.44      194.20     19.82 o
   7   7   1       47.99       44.24      6.39 o
   8   7   1        5.78        2.61      3.98 o
   9   7   1      275.95      275.97     14.16 o
  10   7   1      506.35      470.73     19.55 o
  11   7   1      306.26      282.82     19.37 o
  12   7   1       46.81       33.82      9.68 o
  13   7   1        1.20        4.25     11.22 o
  14   7   1       12.01       33.22     18.09 o
 -14   8   1       84.13      115.20     21.33 o
 -13   8   1        0.02      -10.66     10.66 o
 -12   8   1       11.10       16.80     12.14 o
 -11   8   1        7.86        8.73      7.23 o
 -10   8   1       82.90       61.52      9.80 o
  -9   8   1      168.33      191.47     12.57 o
  -8   8   1      566.74      565.91     17.69 o
  -7   8   1      695.25      744.75     18.37 o
  -6   8   1      391.92      418.26     17.84 o
  -5   8   1     1166.22     1243.46     26.85 o
  -4   8   1     1618.10     1531.44     25.55 o
  -3   8   1      824.38      790.58     16.64 o
  -2   8   1      204.33      246.41     10.08 o
  -1   8   1       26.66       25.98      3.56 o
   0   8   1     1067.67     1150.27     27.61 o
   1   8   1      133.28      147.06     11.39 o
   2   8   1      340.95      281.29     17.96 o
   3   8   1      130.73      109.21      7.04 o
   4   8   1      257.18      230.12     10.97 o
   5   8   1      776.20      712.90     21.02 o
   6   8   1      652.52      602.94     24.32 o
   7   8   1     1559.91     1498.26     40.02 o
   8   8   1       23.60       26.87      6.12 o
   9   8   1       40.71       38.06     10.14 o
  10   8   1       76.49       53.15     15.05 o
  11   8   1      248.57      197.92     25.39 o
  12   8   1       17.77       20.91     13.84 o
  13   8   1       46.19       41.52     15.78 o
 -13   9   1       43.69       45.66     20.49 o
 -12   9   1       45.93       36.84     15.00 o
 -11   9   1      255.69      228.28     27.30 o
 -10   9   1       53.53       41.22     14.96 o
  -9   9   1      103.16       91.39      8.13 o
  -8   9   1      112.96       75.99      8.96 o
  -7   9   1      929.13      869.75     42.74 o
  -6   9   1     1110.35     1159.25     31.08 o
  -5   9   1      205.27      175.35     10.86 o
  -4   9   1      524.47      549.29     17.66 o
  -3   9   1      407.01      409.78     20.16 o
  -2   9   1     1184.60     1235.31     27.65 o
  -1   9   1     1452.07     1430.21     43.00 o
   0   9   1       16.66        6.41     18.21 o
   1   9   1      958.94      993.34     92.85 o
   2   9   1       72.62       75.17     12.09 o
   3   9   1        7.24        2.05      3.49 o
   4   9   1      210.36      242.18     12.31 o
   5   9   1      350.26      351.68     20.42 o
   6   9   1     4193.18     3951.02     94.46 o
   7   9   1      736.13      779.04     25.75 o
   8   9   1       15.43       17.30      6.25 o
   9   9   1      150.24      179.13     20.15 o
  10   9   1      102.96      120.37     43.26 o
  11   9   1       35.40       30.11     15.31 o
  12   9   1      202.38      196.34     33.23 o
  13   9   1       24.17        4.19     13.76 o
 -12  10   1        9.11       26.36     15.86 o
 -11  10   1       10.86       12.53     12.67 o
 -10  10   1       21.70        6.47     12.80 o
  -9  10   1      137.65      146.24     22.17 o
  -8  10   1       20.29        6.51     11.08 o
  -7  10   1      379.72      382.69     26.56 o
  -6  10   1       49.37       46.54     13.81 o
  -5  10   1      114.97      163.06     18.21 o
  -4  10   1      484.08      492.20     23.31 o
  -3  10   1      818.39      804.20     31.55 o
  -2  10   1      810.94      856.58     31.82 o
  -1  10   1      269.22      314.39     29.26 o
   0  10   1      141.55      152.44     21.55 o
   1  10   1       53.69       60.57     14.60 o
   2  10   1      141.17      113.23     41.29 o
   3  10   1        4.05       -0.70     16.11 o
   4  10   1      528.50      479.62     18.90 o
   5  10   1     1324.16     1306.43     51.72 o
   6  10   1      220.04      257.51     31.30 o
   7  10   1      816.88      832.07     28.17 o
   8  10   1      109.91      101.91     15.47 o
   9  10   1        0.29        2.41     11.10 o
  10  10   1       30.12       30.13     15.37 o
  11  10   1      185.53      145.20     24.08 o
  12  10   1       84.49      101.15     22.19 o
 -11  11   1       90.26       65.32     21.62 o
 -10  11   1        1.28       -9.83     17.27 o
  -9  11   1        0.04       -0.08     11.26 o
  -8  11   1       58.91      103.65     35.12 o
  -7  11   1        0.98       -1.61      8.06 o
  -6  11   1       41.21       27.45     13.42 o
  -5  11   1       20.35       -7.16      9.43 o
  -4  11   1       46.29       44.17     13.09 o
  -3  11   1      239.28      240.93     20.32 o
  -2  11   1      406.82      495.57     31.62 o
  -1  11   1       95.72      100.93     18.91 o
   0  11   1      299.36      312.23     31.16 o
   1  11   1      662.38      736.69    168.47 o
   2  11   1       13.36        7.61     11.58 o
   3  11   1      168.95      126.93     21.28 o
   4  11   1       78.53      106.00     19.77 o
   5  11   1      178.05      166.68     18.50 o
   6  11   1      172.56      146.16     17.77 o
   7  11   1       44.98       32.65     11.62 o
   8  11   1      214.03      169.26     24.80 o
   9  11   1        0.18       -4.90     10.72 o
  10  11   1       45.44       35.49     16.82 o
  11  11   1       22.69       23.56     17.49 o
 -10  12   1       75.02       84.17     21.13 o
  -9  12   1      319.77      289.11     32.03 o
  -8  12   1      205.28      155.68     23.93 o
  -7  12   1      143.38      156.02     47.49 o
  -6  12   1       50.72       36.14     13.81 o
  -5  12   1      134.08      143.15     18.18 o
  -4  12   1       15.78       20.61     10.04 o
  -3  12   1       40.55       35.73     14.60 o
  -2  12   1        1.00      -12.29     12.29 o
  -1  12   1       93.68      109.53     21.85 o
   0  12   1        8.43       16.04     12.15 o
   1  12   1       14.74        6.32     12.39 o
   2  12   1      179.91      234.95     32.05 o
   3  12   1      125.52       95.93     20.89 o
   4  12   1      198.66      143.14     24.28 o
   5  12   1       45.63       36.93     36.27 o
   6  12   1      149.22      158.36     19.52 o
   7  12   1       24.25       36.24     12.22 o
   8  12   1       48.01       28.11     15.04 o
   9  12   1        2.64      -11.00     11.00 o
  10  12   1       35.52       50.06     18.86 o
  -8  13   1       19.19        9.99     14.96 o
  -7  13   1      160.78      130.69     23.19 o
  -6  13   1       28.45       24.15     12.19 o
  -5  13   1        2.62        6.97      9.60 o
  -4  13   1        1.89       -9.24     12.48 o
  -3  13   1        4.62       -1.53     13.18 o
  -2  13   1       76.78      120.66     24.46 o
  -1  13   1        0.10       16.05     14.53 o
   0  13   1       42.38       35.96     16.03 o
   1  13   1       32.89       37.42     16.39 o
   2  13   1       18.78       17.55     15.07 o
   3  13   1       36.10       13.81     15.94 o
   4  13   1       21.52        5.51     13.39 o
   5  13   1      146.79      132.90     51.08 o
   6  13   1      179.13      152.69     28.37 o
   7  13   1       30.15       46.27     27.06 o
   8  13   1       74.66       85.71     21.14 o
  -6  14   1       50.89       60.02     30.83 o
  -5  14   1       74.08       63.66     20.96 o
  -4  14   1      374.89      414.36     60.32 o
  -3  14   1      173.68      295.26     36.66 o
  -2  14   1      596.86      555.80     48.20 o
  -1  14   1      545.33      531.65     47.82 o
   0  14   1      136.43      141.36     26.34 o
   1  14   1      216.11      197.71     30.23 o
   2  14   1       49.55       27.06     17.11 o
   3  14   1       93.30       97.82     23.88 o
   4  14   1        2.44        9.15     17.94 o
   5  14   1       94.19       95.51     26.36 o
   6  14   1      320.02      418.12     63.67 o
  -3  15   1      135.35      152.64     29.28 o
  -2  15   1        7.03       12.04     16.12 o
  -1  15   1      118.20       75.91     22.23 o
   0  15   1       66.87       57.57     24.96 o
   1  15   1      131.80       88.21     27.03 o
   2  15   1        1.22      -13.75     14.94 o
   3  15   1       10.48       -2.46     16.40 o
 -16   0   2      346.44      441.59     55.58 o
 -15   0   2      255.96      239.83     39.83 o
 -14   0   2      185.11      221.46     37.70 o
 -13   0   2     1610.12     1464.28     50.57 o
 -12   0   2      273.95      260.81     36.79 o
 -11   0   2     1322.36     1330.54     73.58 o
 -10   0   2     1389.08     1317.83     78.20 o
  -9   0   2     2705.23     2705.29    123.38 o
  -8   0   2      364.89      354.94     39.04 o
  -7   0   2     3002.33     2913.20    122.35 o
  -6   0   2    16031.45    17933.90    604.98 o
  -5   0   2     1075.76     1138.39     39.06 o
  -4   0   2     1445.32     1534.71     29.09 o
  -3   0   2     8762.00     8377.29    135.81 o
  -2   0   2     4576.12     4795.82     71.03 o
  -1   0   2     3434.39     3612.52    118.17 o
   1   0   2     4264.49     4172.44    155.14 o
   2   0   2     8394.23     8922.57    142.17 o
   3   0   2    11320.39    11158.95    177.38 o
   4   0   2     5476.53     5368.20     89.42 o
   5   0   2     1244.61     1336.94     27.84 o
   6   0   2     7447.29     7522.61    124.63 o
   7   0   2     1000.24     1053.69     27.69 o
   8   0   2      100.31       67.05      7.04 o
   9   0   2     2892.88     2806.14    116.36 o
  10   0   2       35.22       56.53      8.79 o
  11   0   2     1907.90     1834.09     53.91 o
  12   0   2     1179.69     1089.99     67.80 o
  13   0   2      663.13      774.88     46.97 o
  14   0   2      287.93      344.17     45.61 o
  15   0   2       50.94       30.40     19.64 o
  16   0   2        7.20       31.92     21.10 o
 -16   1   2        9.50        9.99     12.34 o
 -15   1   2      247.06      280.73     39.46 o
 -14   1   2     1102.65     1180.67     87.32 o
 -13   1   2     2939.96     3262.30     75.07 o
 -12   1   2      578.43      738.87     26.66 o
 -11   1   2        3.54       -3.95      4.37 o
 -10   1   2       36.10       45.24      6.78 o
  -9   1   2      838.19      824.16     28.46 o
  -8   1   2      675.14      638.87     27.52 o
  -7   1   2       35.90       56.10      9.61 o
  -6   1   2     2367.60     2388.09     39.15 o
  -5   1   2     3786.88     3901.24     48.16 o
  -4   1   2     2195.51     2073.47     23.81 o
  -3   1   2    15625.10    15140.92    153.62 o
  -2   1   2    17322.50    16249.91    184.32 o
  -1   1   2     5708.70     5352.63     58.52 o
   0   1   2     4810.10     4147.48    148.25 o
   1   1   2    12604.33    12948.18    167.93 o
   2   1   2      994.86      941.28     12.76 o
   3   1   2     2434.25     2277.90     27.15 o
   4   1   2      247.58      241.97      5.80 o
   5   1   2     2645.67     2940.33     35.13 o
   6   1   2      460.79      524.47     10.50 o
   7   1   2      570.38      570.46     11.93 o
   8   1   2      601.27      588.34     20.09 o
   9   1   2      269.59      281.31     10.68 o
  10   1   2     1052.87     1136.30     23.91 o
  11   1   2      275.49      255.43     12.77 o
  12   1   2       12.47        6.72      6.47 o
  13   1   2      493.36      418.89     33.88 o
  14   1   2      825.74      766.18     59.29 o
  15   1   2       37.65       33.26     14.69 o
  16   1   2      200.20      193.16     27.19 o
 -16   2   2      710.36      764.74    155.79 o
 -15   2   2       37.13       65.78     17.49 o
 -14   2   2     1862.17     1677.65     66.55 o
 -13   2   2     4643.05     4379.77    148.19 o
 -12   2   2     1822.98     1563.87     59.35 o
 -11   2   2     1017.21      965.83     36.20 o
 -10   2   2     1809.92     1662.75     62.04 o
  -9   2   2     2910.82     2730.86     48.14 o
  -8   2   2     2634.56     2459.10     41.44 o
  -7   2   2     1960.68     1865.38     32.49 o
  -6   2   2     1090.92      894.08     12.46 o
  -5   2   2     4706.12     4609.99     60.70 o
  -4   2   2     1041.13     1113.63     14.62 o
  -3   2   2     6070.96     6488.10     68.56 o
  -2   2   2    11566.96    11232.03    122.62 o
  -1   2   2     2018.48     2442.48     35.09 o
   0   2   2        4.34       25.52      4.19 o
   1   2   2     9322.14     9230.92    168.86 o
   2   2   2     5366.89     5074.61     55.76 o
   3   2   2    10486.81    10235.11    108.97 o
   4   2   2      121.36       92.44      4.10 o
   5   2   2     6695.78     6492.41     76.36 o
   6   2   2     6279.84     6375.91     75.70 o
   7   2   2      478.07      426.43     10.21 o
   8   2   2      119.93       92.66      6.97 o
   9   2   2     1497.37     1319.67     23.70 o
  10   2   2     1053.57      994.00     19.40 o
  11   2   2      497.92      509.28     14.76 o
  12   2   2     1504.72     1568.72     35.13 o
  13   2   2      897.97     1024.54     33.83 o
  14   2   2      423.88      551.39     40.86 o
  15   2   2      532.79      689.58     47.31 o
 -16   3   2      366.52      318.22     33.45 o
 -15   3   2     1736.46     1892.76     83.00 o
 -14   3   2     1756.31     1932.35     89.94 o
 -13   3   2      439.52      525.12     94.62 o
 -12   3   2     3286.92     3448.17    103.07 o
 -11   3   2     2013.65     2122.85     40.26 o
 -10   3   2      940.49      954.68     24.83 o
  -9   3   2     2070.63     2030.60     43.07 o
  -8   3   2     4184.43     4120.23     73.22 o
  -7   3   2     5744.61     5820.50     76.15 o
  -6   3   2     2602.09     2587.41     36.62 o
  -5   3   2     2645.18     2443.30     30.69 o
  -4   3   2     4231.71     4296.73     50.19 o
  -3   3   2      630.49      531.10      9.06 o
  -2   3   2    20065.20    19954.82    204.56 o
  -1   3   2     6645.71     6659.46     79.21 o
   0   3   2     9138.45     9276.35    125.30 o
   1   3   2     6419.44     6668.04     91.12 o
   2   3   2     2876.44     2892.88     34.20 o
   3   3   2      424.93      459.36     13.90 o
   4   3   2    10836.81    11177.40    114.76 o
   5   3   2      182.81      147.75      5.53 o
   6   3   2       15.62       48.67      4.00 o
   7   3   2     1233.76     1169.56     19.67 o
   8   3   2     5187.69     5049.88     71.42 o
   9   3   2     6596.48     6583.65    101.90 o
  10   3   2      120.44      119.86     10.66 o
  11   3   2     1627.77     1650.68     42.20 o
  12   3   2      450.21      425.68     22.50 o
  13   3   2     2314.80     2225.99     61.98 o
  14   3   2      575.57      441.74     36.04 o
  15   3   2      499.79      552.64     56.31 o
 -15   4   2       78.51      132.14     21.97 o
 -14   4   2      367.60      355.52     32.04 o
 -13   4   2     2793.84     2667.28     87.40 o
 -12   4   2      646.53      662.15     20.59 o
 -11   4   2      488.72      547.59     18.66 o
 -10   4   2       30.23       38.18      5.16 o
  -9   4   2     3083.84     3007.07     52.89 o
  -8   4   2     1939.71     2089.25     44.40 o
  -7   4   2     4853.13     5254.37     70.60 o
  -6   4   2     1695.31     1826.10     26.71 o
  -5   4   2       22.35        3.42      2.99 o
  -4   4   2      404.56      543.85     10.92 o
  -3   4   2     2243.67     2362.44     30.29 o
  -2   4   2     5820.80     6060.14     69.28 o
  -1   4   2       78.43       75.96      3.98 o
   0   4   2      587.82      652.62     13.22 o
   1   4   2        7.28       11.60      2.51 o
   2   4   2     4325.86     4283.86     64.03 o
   3   4   2      829.27      851.05     14.15 o
   4   4   2      577.46      804.87     13.89 o
   5   4   2     2399.55     2970.69     36.83 o
   6   4   2     1468.74     1427.30     24.14 o
   7   4   2      612.74      714.14     18.09 o
   8   4   2       81.37       83.87      8.09 o
   9   4   2      124.48      127.83      9.94 o
  10   4   2      116.93      120.43     10.05 o
  11   4   2        3.15        2.82      5.23 o
  12   4   2       21.89       25.86      8.69 o
  13   4   2     1267.92     1313.19     41.86 o
  14   4   2      115.20      115.06     13.67 o
  15   4   2       87.33       62.73     23.59 o
 -15   5   2      201.34      173.29     24.03 o
 -14   5   2      113.98      114.27     19.28 o
 -13   5   2      906.44      904.92     32.05 o
 -12   5   2      827.73      886.71     31.58 o
 -11   5   2      133.45      159.36     13.50 o
 -10   5   2       38.12       37.93      7.69 o
  -9   5   2      635.92      599.46     24.86 o
  -8   5   2     2121.47     2170.13     37.56 o
  -7   5   2     1567.22     1579.72     38.58 o
  -6   5   2      358.38      360.31     10.74 o
  -5   5   2      764.46      703.71     14.23 o
  -4   5   2     3023.84     3396.16     40.34 o
  -3   5   2     6493.44     6780.26     78.13 o
  -2   5   2      488.84      514.72     11.46 o
  -1   5   2      109.83      118.77      5.00 o
   0   5   2      360.91      403.14     14.04 o
   1   5   2      449.10      469.82     10.06 o
   2   5   2      267.59      255.70      7.92 o
   3   5   2      123.12       94.44      5.47 o
   4   5   2     1253.07     1128.39     18.21 o
   5   5   2      274.05      212.86      9.19 o
   6   5   2      137.28      193.44      8.81 o
   7   5   2     2116.27     1983.86     42.06 o
   8   5   2     2647.00     2659.09     53.84 o
   9   5   2      170.22      211.73     13.07 o
  10   5   2        7.55        4.73      5.07 o
  11   5   2      401.15      376.51     22.53 o
  12   5   2      117.90      137.70     14.94 o
  13   5   2      278.12      252.42     26.96 o
  14   5   2      258.74      237.70     19.67 o
  15   5   2        3.42       -0.49      9.82 o
 -15   6   2      123.33      298.57     49.32 o
 -14   6   2      166.90      193.46     24.09 o
 -13   6   2      264.63      279.99     20.39 o
 -12   6   2      160.45      197.64     16.85 o
 -11   6   2        4.55        8.65      9.20 o
 -10   6   2     1702.47     1677.39     41.61 o
  -9   6   2      652.42      633.81     20.32 o
  -8   6   2       25.99       23.51      4.88 o
  -7   6   2      526.59      530.83     20.47 o
  -6   6   2     1695.86     1641.80     33.07 o
  -5   6   2      476.78      530.27     13.55 o
  -4   6   2     4218.24     4287.27     56.06 o
  -3   6   2      206.36      174.96      7.23 o
  -2   6   2     1154.76     1052.33     19.93 o
  -1   6   2     6010.48     5970.32     73.37 o
   0   6   2     3486.48     3591.80     46.76 o
   1   6   2     1553.31     1530.53     22.89 o
   2   6   2      168.45      153.04      7.49 o
   3   6   2     2062.71     2161.92     43.27 o
   4   6   2      215.87      245.92     12.12 o
   5   6   2      239.03      264.00     12.37 o
   6   6   2      744.24      745.57     22.21 o
   7   6   2      117.34      127.63     12.38 o
   8   6   2        9.96        4.07      5.91 o
   9   6   2     4521.09     4446.21     83.75 o
  10   6   2     1066.07     1014.32     28.64 o
  11   6   2       37.65       63.95     18.99 o
  12   6   2      455.10      499.18     25.90 o
  13   6   2      179.03      153.97     16.47 o
  14   6   2      160.31      144.45     20.91 o
 -14   7   2      491.50      428.47     42.29 o
 -13   7   2      369.52      310.62     21.96 o
 -12   7   2      702.66      670.11     29.24 o
 -11   7   2      796.14      834.09     31.12 o
 -10   7   2     1294.23     1281.82     36.84 o
  -9   7   2     3786.07     3773.33     68.75 o
  -8   7   2     1697.39     1713.66     37.93 o
  -7   7   2      444.84      392.41     12.27 o
  -6   7   2     1783.74     1722.39     40.69 o
  -5   7   2      974.02      905.77     19.44 o
  -4   7   2     5134.66     5228.25     67.46 o
  -3   7   2      129.47      163.22      9.87 o
  -2   7   2      982.12      968.98     18.72 o
  -1   7   2      247.71      254.56      8.32 o
   0   7   2      647.96      690.07     14.80 o
   1   7   2     5002.25     5151.32     75.04 o
   2   7   2     2395.47     2356.28     43.38 o
   3   7   2     3212.78     3041.46     51.41 o
   4   7   2     3932.37     4022.34     68.51 o
   5   7   2     4142.03     4134.05     70.13 o
   6   7   2     3672.44     3609.77     70.38 o
   7   7   2      128.07      139.72     10.70 o
   8   7   2       60.97       58.89      6.66 o
   9   7   2     1345.98     1226.23     66.02 o
  10   7   2     1047.41      952.26     35.30 o
  11   7   2      997.11      956.85     57.22 o
  12   7   2       22.39       42.18     14.83 o
  13   7   2       69.82      115.22     28.85 o
  14   7   2      119.22       92.61     18.95 o
 -14   8   2      192.65      201.83     36.09 o
 -13   8   2      798.22      994.47     51.76 o
 -12   8   2      126.16      159.82     49.22 o
 -11   8   2     1184.13     1297.11     40.97 o
 -10   8   2      259.00      262.25     26.05 o
  -9   8   2       74.77      101.27     15.28 o
  -8   8   2     1116.75     1139.25     27.20 o
  -7   8   2     1571.01     1591.55     33.22 o
  -6   8   2     1613.80     1715.04     40.96 o
  -5   8   2     1855.22     1968.81     34.62 o
  -4   8   2     1904.32     2098.34     31.49 o
  -3   8   2     9123.51     9110.56    117.92 o
  -2   8   2     1710.94     1586.34     27.31 o
  -1   8   2     4594.37     4535.59     67.38 o
   0   8   2     7569.90     7633.30    115.98 o
   1   8   2      853.49      765.48     20.26 o
   2   8   2      718.32      624.63     17.18 o
   3   8   2     2325.38     2328.28     44.74 o
   4   8   2      617.24      641.24     15.91 o
   5   8   2      787.51      735.71     24.17 o
   6   8   2        3.91       10.90      5.83 o
   7   8   2      167.31      120.03     12.73 o
   8   8   2     1175.28     1121.48     30.27 o
   9   8   2       53.54       63.47     12.02 o
  10   8   2     1094.55     1079.37     64.15 o
  11   8   2      173.21      191.01     25.05 o
  12   8   2      913.14      906.47     51.38 o
  13   8   2      473.21      491.79     40.76 o
 -13   9   2      191.84      104.21     28.25 o
 -12   9   2       73.41       67.57     18.17 o
 -11   9   2      133.99      159.25     38.46 o
 -10   9   2     1548.68     1613.77     65.03 o
  -9   9   2      827.15      824.28     36.38 o
  -8   9   2     2984.40     2806.71     73.48 o
  -7   9   2     2465.99     2385.92     55.61 o
  -6   9   2     2406.68     2123.70     41.29 o
  -5   9   2      377.05      323.24     10.54 o
  -4   9   2      402.73      437.76     13.98 o
  -3   9   2      614.11      605.66     16.90 o
  -2   9   2      243.34      221.04      9.87 o
  -1   9   2      361.97      380.23     19.21 o
   0   9   2     1487.54     1619.70     31.28 o
   1   9   2     1166.94     1202.86     29.60 o
   2   9   2     1386.82     1301.29     40.67 o
   3   9   2     3714.54     3633.59     57.99 o
   4   9   2     1536.26     1536.58     30.86 o
   5   9   2      337.81      319.87     42.19 o
   6   9   2       32.64       19.16      7.99 o
   7   9   2     2222.16     2292.48     84.84 o
   8   9   2      232.37      244.36     17.79 o
   9   9   2       92.89      131.24     21.15 o
  10   9   2     1813.12     1765.44     71.58 o
  11   9   2      163.77      145.39     23.47 o
  12   9   2        1.81       15.26     14.98 o
  13   9   2      289.50      298.91     34.75 o
 -12  10   2      332.50      419.13     37.91 o
 -11  10   2      133.84      140.29     22.88 o
 -10  10   2      365.58      442.57     59.68 o
  -9  10   2        1.98       11.64     11.38 o
  -8  10   2       34.82       50.12     11.86 o
  -7  10   2     1742.72     1781.54     55.06 o
  -6  10   2       19.26       19.02     10.11 o
  -5  10   2     1703.38     1496.50     41.29 o
  -4  10   2      349.36      355.93     12.61 o
  -3  10   2      203.32      229.57     14.36 o
  -2  10   2      329.58      344.10     12.83 o
  -1  10   2        7.92       18.27      7.27 o
   0  10   2        9.35        8.69      6.93 o
   1  10   2        3.96        0.12      6.24 o
   2  10   2       14.27       15.71      5.37 o
   3  10   2      193.10      218.91     25.18 o
   4  10   2       36.67       22.13      7.93 o
   5  10   2     2900.41     2877.62     76.36 o
   6  10   2      126.41      132.07     15.43 o
   7  10   2      154.30      163.48     15.75 o
   8  10   2      165.37      166.46     19.00 o
   9  10   2      723.18      708.12     83.61 o
  10  10   2       21.49       31.99     14.51 o
  11  10   2      782.01      817.23     91.94 o
  12  10   2      196.40      183.25     35.06 o
 -11  11   2      778.46      786.92     53.40 o
 -10  11   2        4.43       25.86     14.44 o
  -9  11   2      371.93      342.39     32.83 o
  -8  11   2       53.27       53.98     15.63 o
  -7  11   2      540.01      586.13     34.43 o
  -6  11   2       63.28       96.58     14.92 o
  -5  11   2       74.79       55.83     12.03 o
  -4  11   2      411.25      332.03     24.42 o
  -3  11   2      565.08      525.19     49.56 o
  -2  11   2      358.82      356.82     23.46 o
  -1  11   2       20.13        5.75      6.18 o
   0  11   2      797.37      752.62     45.81 o
   1  11   2      266.37      220.36     27.39 o
   2  11   2      574.79      587.03     43.61 o
   3  11   2     1540.95     1463.54     69.90 o
   4  11   2     1299.10     1283.06    100.03 o
   5  11   2       37.64       15.40     13.15 o
   6  11   2      178.66      226.27     20.42 o
   7  11   2      199.48      184.72     20.42 o
   8  11   2      212.64      205.68     46.91 o
   9  11   2        9.08        2.93     12.08 o
  10  11   2        2.71       -9.32     11.82 o
  11  11   2      176.18      211.22     42.26 o
 -10  12   2      382.58      399.34     38.90 o
  -9  12   2      162.24      157.83     33.93 o
  -8  12   2      486.50      341.12     33.80 o
  -7  12   2       24.49       20.92     13.43 o
  -6  12   2      177.63      194.65     21.12 o
  -5  12   2     1107.50     1028.74     56.57 o
  -4  12   2      759.65      721.37     35.39 o
  -3  12   2     2770.74     2587.80     71.14 o
  -2  12   2     2301.49     2040.13     80.63 o
  -1  12   2     1436.25     1379.81     63.44 o
   0  12   2      133.48      135.12     23.10 o
   1  12   2      507.36      519.22     42.43 o
   2  12   2     1912.88     1759.07     73.98 o
   3  12   2      789.53      768.64     54.79 o
   4  12   2      773.56      691.79     49.58 o
   5  12   2     2660.64     2401.49    141.32 o
   6  12   2      357.99      347.65     35.71 o
   7  12   2      276.72      328.06     52.11 o
   8  12   2      872.63      937.78     55.10 o
   9  12   2      498.21      470.95     42.45 o
  -8  13   2     1244.05     1249.75     60.74 o
  -7  13   2      360.31      435.96     43.36 o
  -6  13   2      601.88      669.18     38.93 o
  -5  13   2     1057.09     1061.24     55.60 o
  -4  13   2      711.38      761.87     46.69 o
  -3  13   2     1259.69     1447.71     77.60 o
  -2  13   2     2445.44     2489.24     95.79 o
  -1  13   2     1098.50     1259.68     62.62 o
   0  13   2      649.09      802.70     56.52 o
   1  13   2      720.88      810.03     59.14 o
   2  13   2     1034.88     1010.42     96.68 o
   3  13   2     1590.32     1643.26     73.62 o
   4  13   2      816.24      752.13     69.35 o
   5  13   2      558.44      480.46     44.09 o
   6  13   2      118.48      168.77     27.87 o
   7  13   2      376.90      339.98     54.73 o
   8  13   2      369.91      298.45     51.93 o
  -6  14   2      114.34      124.66     38.49 o
  -5  14   2       36.76       20.94     17.67 o
  -4  14   2      254.04      284.26     35.90 o
  -3  14   2      400.17      235.88     57.74 o
  -2  14   2      558.34      412.64     98.84 o
  -1  14   2       63.57       56.57     20.11 o
   0  14   2       43.96       66.48     21.01 o
   1  14   2      118.16      122.34     26.16 o
   2  14   2      465.06      421.48     43.28 o
   3  14   2      457.01      427.20     58.25 o
   4  14   2      621.17      725.15     56.38 o
   5  14   2      379.85      427.73     59.87 o
   6  14   2      495.59      632.40     78.81 o
  -3  15   2      233.35      233.67     34.14 o
  -2  15   2       15.48       24.98     18.91 o
  -1  15   2      119.67      131.26     26.87 o
   0  15   2      104.06      108.57     25.26 o
   1  15   2       12.60       -8.22     14.34 o
   2  15   2        8.73       10.33     17.11 o
 -16   1   3       19.51       11.00     11.97 o
 -15   1   3        0.62       -4.17     14.29 o
 -14   1   3      145.07      126.46     14.93 o
 -13   1   3      252.54      275.26     15.89 o
 -12   1   3     1323.57     1239.45     56.02 o
 -11   1   3       11.59       12.27      6.30 o
 -10   1   3      103.87      104.70     13.89 o
  -9   1   3      251.11      275.95     15.45 o
  -8   1   3     1088.80     1221.50     34.65 o
  -7   1   3      708.22      708.70     15.28 o
  -6   1   3      763.15      807.43     12.34 o
  -5   1   3       68.63       83.09      3.58 o
  -4   1   3     1178.43     1205.72     16.75 o
  -3   1   3     1147.78     1082.52     16.22 o
  -2   1   3     8840.88     9193.77     90.81 o
  -1   1   3      254.27      289.71     10.42 o
   0   1   3    30101.18    30141.49    424.34 o
   1   1   3       50.11       35.60      3.46 o
   2   1   3      323.92      304.76      8.38 o
   3   1   3    11757.67    11806.18    143.17 o
   4   1   3      110.09      165.37      6.12 o
   5   1   3     2000.00     2152.61     27.81 o
   6   1   3     1000.39      943.72     15.37 o
   7   1   3        8.40       -1.58      2.31 o
   8   1   3        5.65        2.55      3.21 o
   9   1   3      449.25      415.42     18.26 o
  10   1   3      487.55      499.28     15.87 o
  11   1   3      416.99      437.70     14.78 o
  12   1   3     2498.96     2476.29     45.09 o
  13   1   3        1.94        0.75      5.54 o
  14   1   3      297.47      229.30     26.83 o
  15   1   3        0.66       17.38     12.64 o
 -16   2   3       22.82       15.36     13.86 o
 -15   2   3      183.51      202.82     25.97 o
 -14   2   3       47.64       22.78     12.64 o
 -13   2   3      239.43      255.40     27.96 o
 -12   2   3      228.87      280.19     29.96 o
 -11   2   3      252.15      241.26     28.81 o
 -10   2   3       19.77       29.63     20.00 o
  -9   2   3        2.98       -1.31      3.34 o
  -8   2   3       24.40       10.27      3.12 o
  -7   2   3      115.45      146.67      9.25 o
  -6   2   3       79.15       19.66      2.57 o
  -5   2   3       91.10       68.32      4.29 o
  -4   2   3     3203.58     3089.43     37.20 o
  -3   2   3      271.07      210.88      5.47 o
  -2   2   3    26070.18    25841.39    312.44 o
  -1   2   3     2655.77     2578.05     42.25 o
   0   2   3       86.49       74.09      5.59 o
   1   2   3      150.33      113.02      5.71 o
   2   2   3      324.91      263.49      8.01 o
   3   2   3     1511.67     1452.39     20.76 o
   4   2   3     1347.09     1320.95     18.62 o
   5   2   3     4180.95     4544.53     52.68 o
   6   2   3     1789.01     2060.02     27.48 o
   7   2   3       99.32      123.51      7.97 o
   8   2   3      287.96      278.16     18.33 o
   9   2   3     1265.77     1321.15     27.72 o
  10   2   3      345.16      371.38     13.30 o
  11   2   3        0.57        1.25      3.56 o
  12   2   3       77.96       83.57      8.98 o
  13   2   3       22.66        0.55      6.67 o
  14   2   3       20.12        9.67     11.32 o
  15   2   3       56.62       38.47     15.66 o
 -16   3   3        0.36       11.77     15.23 o
 -15   3   3      349.43      446.32     38.15 o
 -14   3   3       30.11       33.98     14.47 o
 -13   3   3      193.86      123.51     19.26 o
 -12   3   3       38.65       77.02     42.99 o
 -11   3   3       14.74        1.51      4.42 o
 -10   3   3      208.19      200.01     12.90 o
  -9   3   3       51.18       49.86      6.68 o
  -8   3   3        1.34       -0.04      2.72 o
  -7   3   3      752.81      721.23     15.25 o
  -6   3   3      846.23      910.30     21.47 o
  -5   3   3     5187.00     5438.62     66.70 o
  -4   3   3     1190.55     1027.46     15.72 o
  -3   3   3      225.27      190.77      7.64 o
  -2   3   3     3984.21     3737.23     50.61 o
  -1   3   3      179.29      144.66      7.47 o
   0   3   3     1057.99     1042.01     21.57 o
   1   3   3       92.63      132.02      7.39 o
   2   3   3     2994.31     2744.94     44.43 o
   3   3   3       11.06       14.05      2.39 o
   4   3   3      261.43      386.20      9.50 o
   5   3   3     2572.46     2602.56     32.82 o
   6   3   3     2225.53     2636.74     38.34 o
   7   3   3      306.35      363.33     12.46 o
   8   3   3       84.65       83.72      6.16 o
   9   3   3      125.71      112.16      6.99 o
  10   3   3       30.02       35.05      5.19 o
  11   3   3     1020.26      955.77     19.88 o
  12   3   3      167.60      144.90     15.00 o
  13   3   3       81.03       64.18     10.93 o
  14   3   3      209.80      157.72     15.22 o
  15   3   3      119.54      145.69     23.46 o
 -15   4   3      175.21      153.06     23.02 o
 -14   4   3        1.11       23.32     12.96 o
 -13   4   3      109.33       94.12     17.84 o
 -12   4   3      109.06       69.92      9.53 o
 -11   4   3      328.38      354.33     17.12 o
 -10   4   3      474.85      503.71     18.00 o
  -9   4   3      419.19      457.76     14.90 o
  -8   4   3       60.11       69.59      9.79 o
  -7   4   3      305.21      364.65     15.62 o
  -6   4   3       38.47       28.58      3.47 o
  -5   4   3       20.97       60.35      3.95 o
  -4   4   3        0.06       19.55      2.56 o
  -3   4   3     1795.30     1645.12     23.55 o
  -2   4   3      359.15      462.94     10.35 o
  -1   4   3     1397.30     1353.94     24.89 o
   0   4   3      633.66      588.12     15.69 o
   1   4   3     1732.19     1526.81     26.99 o
   2   4   3     3138.95     2990.07     42.74 o
   3   4   3     3148.24     2838.86     37.51 o
   4   4   3     3570.90     3491.30     42.56 o
   5   4   3     1619.80     1591.73     28.60 o
   6   4   3      407.52      368.05     11.91 o
   7   4   3      106.83      117.74      8.16 o
   8   4   3     1087.25     1109.64     25.45 o
   9   4   3       70.95       71.76      8.06 o
  10   4   3        0.43        0.58      4.24 o
  11   4   3      313.58      303.07     18.67 o
  12   4   3       82.27      115.05     13.82 o
  13   4   3        5.55       21.54      9.43 o
  14   4   3        6.80       26.55      9.80 o
  15   4   3      176.67      242.96     18.94 o
 -15   5   3       90.16       72.77     18.42 o
 -14   5   3      233.95      171.17     22.96 o
 -13   5   3        0.18       -2.91      6.79 o
 -12   5   3       61.78       78.00     12.57 o
 -11   5   3      281.82      246.79     11.83 o
 -10   5   3     4121.23     4153.68     71.41 o
  -9   5   3      782.82      788.89     20.44 o
  -8   5   3      605.49      647.76     15.58 o
  -7   5   3     1509.37     1673.30     29.59 o
  -6   5   3        2.14        4.96      2.79 o
  -5   5   3       16.71       13.70      3.02 o
  -4   5   3       60.81      143.18      6.41 o
  -3   5   3      121.82      231.17      7.89 o
  -2   5   3      143.81      246.15      8.11 o
  -1   5   3      120.05      204.83     11.34 o
   0   5   3      759.20      804.51     22.31 o
   1   5   3        2.30       26.53      4.12 o
   2   5   3       50.09       28.23      4.29 o
   3   5   3      246.79      390.95     11.67 o
   4   5   3      129.15      101.55      6.48 o
   5   5   3     1444.15     1523.87     28.57 o
   6   5   3      660.51      675.72     16.90 o
   7   5   3     2293.08     2371.28     43.62 o
   8   5   3      676.87      680.31     30.26 o
   9   5   3       25.78       27.90      6.72 o
  10   5   3     1450.96     1428.67     36.00 o
  11   5   3       66.80       33.90      9.30 o
  12   5   3       76.94       27.13      9.01 o
  13   5   3        2.88       -6.57      7.59 o
  14   5   3      186.23      191.07     22.70 o
  15   5   3       11.11        8.88     14.90 o
 -15   6   3      149.81      184.61     38.86 o
 -14   6   3       52.23       32.32     10.18 o
 -13   6   3      323.20      384.63     23.87 o
 -12   6   3      619.72      616.41     27.49 o
 -11   6   3       96.14       85.63     13.10 o
 -10   6   3       42.58       44.00      8.31 o
  -9   6   3     1382.12     1311.03     27.50 o
  -8   6   3      265.76      261.73     19.77 o
  -7   6   3        2.71        6.14      4.57 o
  -6   6   3      499.20      537.13     12.72 o
  -5   6   3     2837.73     2815.07     42.82 o
  -4   6   3     1404.98     1458.87     23.77 o
  -3   6   3     3015.28     3167.68     50.18 o
  -2   6   3     7831.37     8129.05    106.38 o
  -1   6   3      600.57      554.94     12.56 o
   0   6   3       42.92       43.38      5.40 o
   1   6   3       73.82       60.40      5.96 o
   2   6   3       77.14       65.44      7.03 o
   3   6   3      987.81      925.67     20.19 o
   4   6   3       19.01       19.80      3.95 o
   5   6   3      289.29      298.73     12.77 o
   6   6   3     1324.67     1306.89     29.15 o
   7   6   3      152.29      129.45      9.14 o
   8   6   3      153.59      143.52     14.48 o
   9   6   3      641.81      579.38     27.66 o
  10   6   3        6.54        2.12      7.71 o
  11   6   3     1301.96     1268.68     54.91 o
  12   6   3        0.77       -2.34     10.11 o
  13   6   3       28.02       58.77     16.32 o
  14   6   3        0.58       -7.56     10.98 o
 -14   7   3       21.37       26.20     13.15 o
 -13   7   3      157.97      137.40     15.44 o
 -12   7   3        7.08       -6.10      7.06 o
 -11   7   3       44.92       43.15     17.28 o
 -10   7   3       58.42       88.04     11.23 o
  -9   7   3        6.27       16.30      7.10 o
  -8   7   3      256.33      248.95     18.21 o
  -7   7   3      938.22      863.11     18.93 o
  -6   7   3      339.73      292.72     13.54 o
  -5   7   3      127.12      192.90      9.78 o
  -4   7   3      145.08      168.81      8.74 o
  -3   7   3      998.79      973.90     21.87 o
  -2   7   3        6.71       13.60      3.96 o
  -1   7   3        8.69       17.38      4.59 o
   0   7   3      273.90      354.37     10.81 o
   1   7   3     2079.03     1998.09     31.19 o
   2   7   3     1288.05     1277.37     30.62 o
   3   7   3      284.05      265.65     16.30 o
   4   7   3     1238.26     1297.38     28.90 o
   5   7   3     2426.58     2475.95     47.37 o
   6   7   3     1157.55     1203.93     32.06 o
   7   7   3        6.84        6.34      5.32 o
   8   7   3        2.57        3.82      4.93 o
   9   7   3      157.05      113.77     14.51 o
  10   7   3       14.45       16.59     15.32 o
  11   7   3       34.84       22.01     13.44 o
  12   7   3      801.86      851.77     48.42 o
  13   7   3       92.54      117.73     38.46 o
  14   7   3       27.21       30.07     15.81 o
 -14   8   3        1.92       -7.31     11.48 o
 -13   8   3      142.06      125.44     21.34 o
 -12   8   3       54.98       37.39     14.73 o
 -11   8   3       63.38       47.56     10.90 o
 -10   8   3      128.35      123.59     35.21 o
  -9   8   3      192.54      174.08     14.76 o
  -8   8   3       63.06       44.21      6.71 o
  -7   8   3     1327.20     1254.61     25.25 o
  -6   8   3       22.69       16.26      5.12 o
  -5   8   3      698.03      700.02     17.56 o
  -4   8   3        9.67        3.04      4.03 o
  -3   8   3        0.35       -1.11      3.74 o
  -2   8   3       12.65       13.47      4.06 o
  -1   8   3      243.12      238.39     10.53 o
   0   8   3       11.07        2.37      5.55 o
   1   8   3        0.22        2.02      3.09 o
   2   8   3        7.44        3.86      3.48 o
   3   8   3      331.43      311.36     14.87 o
   4   8   3      408.47      424.14     31.24 o
   5   8   3      820.06      894.50     27.75 o
   6   8   3      736.96      718.90     24.42 o
   7   8   3      521.41      514.27     21.93 o
   8   8   3      384.17      421.55     19.09 o
   9   8   3        3.02       12.22      8.78 o
  10   8   3      221.85      186.75     25.02 o
  11   8   3        4.30       -1.47     13.13 o
  12   8   3      221.35      209.44     27.56 o
  13   8   3       64.32       80.50     22.68 o
 -13   9   3        6.09        1.55     11.84 o
 -12   9   3      347.08      317.30     58.62 o
 -11   9   3       23.93       13.41     12.52 o
 -10   9   3        0.86        4.47     11.99 o
  -9   9   3        4.77        5.68      8.27 o
  -8   9   3      617.98      579.92     34.47 o
  -7   9   3      296.68      254.84     17.61 o
  -6   9   3      816.04      803.64     22.78 o
  -5   9   3     1952.53     1952.10     65.54 o
  -4   9   3       66.96       68.64      6.79 o
  -3   9   3        1.40        3.14      3.74 o
  -2   9   3        1.55        3.64      3.66 o
  -1   9   3        4.76        9.76      4.24 o
   0   9   3       18.80       13.69      5.07 o
   1   9   3     1475.59     1453.73     35.59 o
   2   9   3        0.20       -3.62      5.64 o
   3   9   3      315.58      308.42     15.27 o
   4   9   3     3451.58     3585.72     84.78 o
   5   9   3       17.05        3.76     10.26 o
   6   9   3      272.30      269.20     17.85 o
   7   9   3     1072.89     1124.20     46.68 o
   8   9   3      401.49      389.46     19.56 o
   9   9   3        0.08        2.31     10.52 o
  10   9   3       28.06       39.52     15.76 o
  11   9   3       61.16       63.30     18.53 o
  12   9   3       91.95      116.51     36.00 o
 -12  10   3        4.06        5.42     13.39 o
 -11  10   3       43.69       21.44     14.42 o
 -10  10   3       32.60       40.02     21.56 o
  -9  10   3       18.08       21.32     13.43 o
  -8  10   3      330.11      303.62     21.68 o
  -7  10   3     1004.15      941.14     34.42 o
  -6  10   3      191.49      215.59     23.01 o
  -5  10   3       51.64       50.02      6.74 o
  -4  10   3      988.08      984.86     22.97 o
  -3  10   3      314.78      325.02     15.90 o
  -2  10   3       98.94      105.72      8.26 o
  -1  10   3        2.16        1.94      4.23 o
   0  10   3      800.42      820.26     25.07 o
   1  10   3      188.46      176.67     19.55 o
   2  10   3        5.21       10.04      7.78 o
   3  10   3      262.90      265.82     15.82 o
   4  10   3       41.23       52.89     11.66 o
   5  10   3       14.12       13.49     10.47 o
   6  10   3       46.71       34.31     10.02 o
   7  10   3      983.30      983.74     32.05 o
   8  10   3       92.71      105.34     15.69 o
   9  10   3       70.23       48.93     23.81 o
  10  10   3       75.06       58.36     18.72 o
  11  10   3       54.17       59.90     19.72 o
 -11  11   3        1.75      -11.14     11.14 o
 -10  11   3       90.22      122.47     22.01 o
  -9  11   3       58.35       34.39     21.68 o
  -8  11   3      558.24      558.78     60.44 o
  -7  11   3     1037.59     1088.14     42.25 o
  -6  11   3      810.58      828.76     29.39 o
  -5  11   3      686.48      736.92     38.49 o
  -4  11   3     1667.49     1693.71     47.92 o
  -3  11   3      422.14      484.65     16.69 o
  -2  11   3      160.79      194.92     11.20 o
  -1  11   3      869.59      918.81     22.48 o
   0  11   3      352.74      312.18     22.10 o
   1  11   3      300.99      259.57     20.69 o
   2  11   3      446.07      436.77     27.80 o
   3  11   3      340.12      297.44     31.00 o
   4  11   3        0.93       -9.60      9.60 o
   5  11   3        5.26       -4.14      8.13 o
   6  11   3        3.53       -3.80      8.86 o
   7  11   3       50.21       77.71     18.61 o
   8  11   3      214.17      123.50     33.51 o
   9  11   3      148.15      138.04     24.42 o
  10  11   3        1.72       -4.18     12.78 o
 -10  12   3      282.13      181.80     27.04 o
  -9  12   3      239.76      213.65     28.56 o
  -8  12   3      187.59      163.58     24.94 o
  -7  12   3        0.56       11.31     19.98 o
  -6  12   3      270.77      185.85     20.51 o
  -5  12   3        9.70        5.55      9.97 o
  -4  12   3      127.35      107.88     15.77 o
  -3  12   3        2.05        8.08      8.42 o
  -2  12   3       20.10       10.10     12.05 o
  -1  12   3       12.23        6.49      8.41 o
   0  12   3      671.13      600.42     33.83 o
   1  12   3      650.65      592.16     46.02 o
   2  12   3      502.92      598.67     47.62 o
   3  12   3       39.53       29.13     15.55 o
   4  12   3      276.24      359.99     36.42 o
   5  12   3      307.11      341.12     27.05 o
   6  12   3       59.57      100.43     30.62 o
   7  12   3      135.06      136.03     36.36 o
   8  12   3        2.78      -20.31     20.31 o
   9  12   3       10.65       24.38     23.53 o
  -8  13   3      220.61      224.60     29.39 o
  -7  13   3      263.55      244.97     29.01 o
  -6  13   3        1.41        8.23     12.09 o
  -5  13   3       14.36       16.60     10.44 o
  -4  13   3      192.41      205.82     21.64 o
  -3  13   3      198.17      257.15     42.29 o
  -2  13   3       58.63       29.06     18.37 o
  -1  13   3      228.00      157.77     27.02 o
   0  13   3       82.38      101.54     21.83 o
   1  13   3      335.61      268.03     32.87 o
   2  13   3       99.56       65.51     44.36 o
   3  13   3       15.51        6.56     20.98 o
   4  13   3      177.11      208.40     52.87 o
   5  13   3       47.97        7.15     21.10 o
   6  13   3       69.56       45.65     17.77 o
   7  13   3      156.63      127.39     37.94 o
   8  13   3        0.99        4.80     25.11 o
  -6  14   3      234.09      227.36     46.58 o
  -5  14   3       19.64       64.52     30.89 o
  -4  14   3        5.67       17.18     17.97 o
  -3  14   3       11.63       -5.70     15.58 o
  -2  14   3      117.64      119.98     49.10 o
  -1  14   3      138.15      119.98     24.46 o
   0  14   3       86.51       65.04     21.98 o
   1  14   3        4.83        7.86     14.69 o
   2  14   3       31.22       25.01     17.53 o
   3  14   3       15.11       -2.47     14.16 o
   4  14   3       26.37       20.14     18.88 o
   5  14   3        7.03        4.24     22.89 o
  -2  15   3       14.94       28.93     18.37 o
  -1  15   3       44.99       34.41     19.56 o
   0  15   3        6.66       -2.20     15.37 o
   1  15   3        0.14       -6.36     21.22 o
   2  15   3        4.97       23.81     18.10 o
 -16   0   4     1046.78     1124.77     80.57 o
 -15   0   4      333.18      412.22     52.23 o
 -14   0   4     1584.10     1783.32     98.93 o
 -13   0   4       18.65      138.34     35.03 o
 -12   0   4      975.14      842.49     37.58 o
 -11   0   4        9.32       10.99      9.27 o
 -10   0   4      318.12      300.57     26.69 o
  -9   0   4      119.83       78.86     17.57 o
  -8   0   4     6422.35     6389.52    206.44 o
  -7   0   4     5200.26     5447.40     82.46 o
  -6   0   4    18450.73    18875.17    303.76 o
  -5   0   4     5068.85     4957.42     85.55 o
  -4   0   4     6154.75     5956.29    103.05 o
  -3   0   4    22713.59    22046.39    288.36 o
  -2   0   4    20269.03    21199.21    302.27 o
  -1   0   4     9453.76     9720.69    159.97 o
   1   0   4    13638.69    15031.98    239.81 o
   2   0   4     5824.24     6031.48    102.09 o
   3   0   4      396.39      405.64     13.19 o
   4   0   4     2357.29     2451.92     57.01 o
   5   0   4     6060.44     6006.09    102.82 o
   6   0   4     1053.65      893.98     20.83 o
   7   0   4     5166.03     5138.09     90.93 o
   8   0   4     2128.64     1983.87     42.88 o
   9   0   4     1771.16     1808.05     46.80 o
  10   0   4     4603.79     4628.23     98.92 o
  11   0   4     2223.13     2157.81     54.49 o
  12   0   4      354.77      323.96     33.91 o
  13   0   4     1513.31     1391.91     90.91 o
  14   0   4      102.32       72.54     24.02 o
  15   0   4      838.97      901.48     79.72 o
 -16   1   4      113.17       57.10     17.61 o
 -15   1   4      650.13      598.29     48.07 o
 -14   1   4      884.13      732.39     33.10 o
 -13   1   4      435.00      365.10     16.87 o
 -12   1   4      117.01       99.05     12.31 o
 -11   1   4       14.74       13.21      5.82 o
 -10   1   4      669.71      733.51     23.15 o
  -9   1   4     1913.22     1936.29     43.28 o
  -8   1   4      827.31      795.00     16.20 o
  -7   1   4      487.94      493.39      8.89 o
  -6   1   4      271.34      245.64      7.73 o
  -5   1   4     1423.85     1484.15     23.28 o
  -4   1   4        4.18       23.47      2.83 o
  -3   1   4      463.08      433.80      8.01 o
  -2   1   4    14649.58    14649.11    149.17 o
  -1   1   4       42.54       39.70      6.08 o
   0   1   4    29557.68    29128.71    323.02 o
   1   1   4    10823.42    10669.57    131.27 o
   2   1   4      276.33      218.63      7.99 o
   3   1   4     2834.13     2595.95     34.49 o
   4   1   4     5327.05     5297.67     69.11 o
   5   1   4       84.45       64.99      5.12 o
   6   1   4     3637.62     3575.19     46.77 o
   7   1   4      678.43      659.15     15.03 o
   8   1   4      116.05      130.59      7.63 o
   9   1   4      306.74      329.85     14.45 o
  10   1   4     1717.57     1705.84     35.30 o
  11   1   4      662.80      721.35     20.80 o
  12   1   4       23.46        7.78      5.09 o
  13   1   4      584.95      655.70     20.32 o
  14   1   4      890.20      958.41     33.78 o
  15   1   4      372.95      329.50     33.76 o
 -16   2   4       20.19       16.04     14.42 o
 -15   2   4      192.61      247.84     29.27 o
 -14   2   4      327.57      368.21     23.02 o
 -13   2   4      975.66     1021.99     35.10 o
 -12   2   4      795.22      813.67     37.38 o
 -11   2   4        2.15       -1.88      5.95 o
 -10   2   4      998.47      954.51     39.97 o
  -9   2   4       15.66        6.76      3.40 o
  -8   2   4     1510.15     1622.36     27.25 o
  -7   2   4     3099.82     3083.02     39.84 o
  -6   2   4      275.45      367.18      9.77 o
  -5   2   4      140.46      116.50      5.36 o
  -4   2   4     6301.49     6361.29     68.99 o
  -3   2   4      728.61      695.17     11.52 o
  -2   2   4      124.16       67.88      4.26 o
  -1   2   4     3753.97     3979.69     57.54 o
   0   2   4      800.91      803.07     20.09 o
   1   2   4       17.96       44.45      4.28 o
   2   2   4    10498.80    10352.67    138.89 o
   3   2   4       80.90       94.71      4.97 o
   4   2   4      365.28      393.29      9.38 o
   5   2   4      661.49      808.32     15.15 o
   6   2   4     6303.23     6412.68     89.74 o
   7   2   4      149.49      125.62      8.51 o
   8   2   4      526.90      497.21     16.74 o
   9   2   4     1160.92     1134.48     26.10 o
  10   2   4       29.74       20.25      5.29 o
  11   2   4       13.52       11.09      5.23 o
  12   2   4     1387.31     1236.69     28.34 o
  13   2   4      622.69      565.53     20.87 o
  14   2   4      506.90      551.59     26.59 o
  15   2   4       53.54       35.09     15.34 o
 -16   3   4      350.44      385.60     36.96 o
 -15   3   4      427.56      421.53     39.10 o
 -14   3   4        5.18       -3.07      9.93 o
 -13   3   4       53.52       41.70     14.78 o
 -12   3   4     1178.78     1007.27     64.27 o
 -11   3   4      606.35      617.41     18.96 o
 -10   3   4        3.36       -1.84      4.33 o
  -9   3   4      523.01      511.06     12.47 o
  -8   3   4      757.63      779.77     16.39 o
  -7   3   4       13.72       14.38      3.70 o
  -6   3   4      376.60      376.85      9.83 o
  -5   3   4      738.91      793.62     19.82 o
  -4   3   4       17.39       29.17      3.18 o
  -3   3   4     1062.85      955.89     18.79 o
  -2   3   4      113.10       97.60      5.27 o
  -1   3   4      385.77      349.73     11.34 o
   0   3   4       25.73       43.94     10.06 o
   1   3   4      154.59      123.95      9.48 o
   2   3   4        3.54        6.54      3.21 o
   3   3   4      734.09      703.26     18.02 o
   4   3   4       24.73       33.74      3.51 o
   5   3   4        4.95        0.14      2.40 o
   6   3   4      507.34      536.51     13.98 o
   7   3   4     2028.26     2068.01     35.60 o
   8   3   4       68.31       68.51      7.74 o
   9   3   4      375.02      385.39     14.58 o
  10   3   4      191.39      196.01     10.74 o
  11   3   4       11.29       24.24      5.03 o
  12   3   4     1638.15     1750.62     42.20 o
  13   3   4      999.99     1006.68     53.46 o
  14   3   4      421.30      439.72     25.28 o
  15   3   4      121.23      138.92     14.99 o
 -15   4   4      733.89      863.83     52.48 o
 -14   4   4      546.15      574.74     41.76 o
 -13   4   4     1599.97     1527.44    123.47 o
 -12   4   4       13.00       10.36      5.46 o
 -11   4   4      209.71      221.35     12.78 o
 -10   4   4      313.21      309.87     12.51 o
  -9   4   4     2333.61     2378.17     39.44 o
  -8   4   4     1692.28     1761.89     34.39 o
  -7   4   4       38.17       42.56      4.28 o
  -6   4   4     2786.52     2732.04     43.56 o
  -5   4   4     1047.72      956.29     16.08 o
  -4   4   4      506.99      404.04      9.39 o
  -3   4   4      149.06       97.93      5.43 o
  -2   4   4     2666.33     2596.12     38.57 o
  -1   4   4      648.83      581.87     19.06 o
   0   4   4     3842.80     3898.20     66.95 o
   1   4   4      230.38      202.95      9.53 o
   2   4   4     2732.78     2683.24     39.93 o
   3   4   4      699.70      919.88     18.42 o
   4   4   4     1063.90     1281.27     24.16 o
   5   4   4     3777.25     3649.38     55.07 o
   6   4   4      677.96      625.80     14.47 o
   7   4   4     1037.50     1027.55     28.37 o
   8   4   4      504.29      531.26     21.54 o
   9   4   4      432.76      417.95     21.66 o
  10   4   4       11.43        9.41      7.72 o
  11   4   4       10.16       17.66      7.55 o
  12   4   4      485.91      453.24     28.52 o
  13   4   4      472.16      429.74     33.18 o
  14   4   4      198.97      181.31     22.53 o
  15   4   4      393.46      365.96     29.27 o
 -15   5   4     1146.52     1233.30     58.02 o
 -14   5   4      217.33      237.11     27.01 o
 -13   5   4      753.28      682.94     39.63 o
 -12   5   4      781.33      794.05     33.45 o
 -11   5   4       15.20       20.84      6.20 o
 -10   5   4       42.87       51.58      8.35 o
  -9   5   4     2763.61     2752.10     50.36 o
  -8   5   4     2286.94     2316.25     41.03 o
  -7   5   4     1593.49     1616.27     29.59 o
  -6   5   4     1248.29     1193.25     21.92 o
  -5   5   4     3004.33     2893.40     40.16 o
  -4   5   4     1575.84     1538.09     26.08 o
  -3   5   4     3761.26     3974.39     56.28 o
  -2   5   4     1343.08     1297.87     23.23 o
  -1   5   4        5.04       13.68      3.68 o
   0   5   4     6922.40     7085.55    111.70 o
   1   5   4     6134.96     6288.86     83.66 o
   2   5   4      130.42       84.70      6.18 o
   3   5   4      350.22      247.52      8.72 o
   4   5   4      136.95       92.49      6.02 o
   5   5   4      435.81      394.03     12.34 o
   6   5   4     1174.54     1113.35     23.99 o
   7   5   4     2314.43     2273.75     48.91 o
   8   5   4     2854.14     2898.19     68.31 o
   9   5   4       13.33       10.62      6.03 o
  10   5   4      649.11      648.61     23.61 o
  11   5   4      961.35      997.65     45.21 o
  12   5   4      552.91      621.64     44.72 o
  13   5   4      348.18      337.06     30.88 o
  14   5   4      206.38      226.46     56.28 o
 -15   6   4       89.40       84.35     17.68 o
 -14   6   4      513.15      444.70     24.34 o
 -13   6   4       87.65      107.17     14.98 o
 -12   6   4      448.65      425.43     43.30 o
 -11   6   4      225.75      326.63     23.30 o
 -10   6   4     1356.14     1379.47     32.02 o
  -9   6   4      418.27      359.49     13.31 o
  -8   6   4       39.51       30.64      4.32 o
  -7   6   4      600.28      513.63     13.54 o
  -6   6   4     1360.18     1260.92     23.57 o
  -5   6   4      215.67      208.26     12.34 o
  -4   6   4      352.30      349.06     13.11 o
  -3   6   4     1240.21     1161.71     28.54 o
  -2   6   4      404.07      550.23     16.90 o
  -1   6   4     2468.69     2359.54     37.24 o
   0   6   4     6552.79     6651.24     96.51 o
   1   6   4     7007.51     7333.37    105.51 o
   2   6   4     3582.88     3508.11     64.07 o
   3   6   4     6545.45     6636.75     93.44 o
   4   6   4     3608.71     3584.20     62.58 o
   5   6   4     2048.55     2101.51     41.59 o
   6   6   4     1839.67     1899.30     39.08 o
   7   6   4     1746.09     1751.31     36.88 o
   8   6   4      911.10      952.83     42.06 o
   9   6   4     2356.68     2363.73     54.15 o
  10   6   4     2343.64     2307.60     63.16 o
  11   6   4      854.37      798.42     45.68 o
  12   6   4      398.01      388.93     33.72 o
  13   6   4      383.55      430.94     36.74 o
  14   6   4      357.74      425.44     87.20 o
 -14   7   4       71.15       76.35     19.09 o
 -13   7   4       56.23       80.54     21.15 o
 -12   7   4       42.47       46.55     12.49 o
 -11   7   4      170.85      153.34     20.48 o
 -10   7   4      540.04      525.56     29.02 o
  -9   7   4       53.06       55.18      7.93 o
  -8   7   4      120.21      117.47      7.70 o
  -7   7   4       31.10       22.87      4.34 o
  -6   7   4      585.32      602.08     15.46 o
  -5   7   4      659.60      653.53     27.49 o
  -4   7   4     2833.40     2880.56     48.31 o
  -3   7   4     1421.46     1363.54     27.28 o
  -2   7   4        3.22        8.49      3.58 o
  -1   7   4      425.25      398.78     11.12 o
   0   7   4      648.32      701.81     20.51 o
   1   7   4       80.02       84.72     11.94 o
   2   7   4      158.59      182.84     12.93 o
   3   7   4      415.84      464.74     15.03 o
   4   7   4      408.11      436.45     23.65 o
   5   7   4       53.50       68.47      8.63 o
   6   7   4     1492.73     1356.27     35.36 o
   7   7   4      745.59      685.02     21.45 o
   8   7   4      231.87      234.63     13.40 o
   9   7   4     1338.10     1374.45     45.59 o
  10   7   4     1129.38     1042.24     50.48 o
  11   7   4      197.80      179.91     24.58 o
  12   7   4        8.60       10.94     12.69 o
  13   7   4       93.30       71.22     18.79 o
 -13   8   4      202.54      143.55     22.17 o
 -12   8   4      264.47      234.52     22.48 o
 -11   8   4      903.44      807.59     65.20 o
 -10   8   4      914.13      996.13     38.97 o
  -9   8   4        4.28       11.12     11.81 o
  -8   8   4       22.63       15.15      5.68 o
  -7   8   4       73.72       52.89      6.75 o
  -6   8   4     1884.56     1981.24     38.76 o
  -5   8   4       35.30       45.61      6.83 o
  -4   8   4      923.56      951.54     21.68 o
  -3   8   4      324.92      362.94     12.05 o
  -2   8   4      389.64      436.38     15.92 o
  -1   8   4      357.14      375.26     15.38 o
   0   8   4     1119.07     1142.94     25.61 o
   1   8   4      273.54      243.89     11.68 o
   2   8   4      118.46      138.66     10.37 o
   3   8   4      242.70      234.77     11.60 o
   4   8   4      159.20      183.40     13.34 o
   5   8   4      396.64      445.25     28.67 o
   6   8   4     3801.61     3888.52     90.24 o
   7   8   4       37.04       41.14      8.38 o
   8   8   4       16.54        6.48      6.26 o
   9   8   4      314.81      280.91     22.90 o
  10   8   4      280.36      214.10     57.98 o
  11   8   4       20.67       23.82     14.60 o
  12   8   4      105.75      109.06     22.30 o
  13   8   4       24.89       34.87     16.88 o
 -13   9   4       12.53       13.21     14.04 o
 -12   9   4       88.51       83.30     18.19 o
 -11   9   4       35.07       41.76     12.61 o
 -10   9   4     1423.10     1450.78     50.17 o
  -9   9   4      745.32      788.85     35.51 o
  -8   9   4       18.76       24.12      8.66 o
  -7   9   4       40.37       24.87      6.79 o
  -6   9   4     1594.27     1637.58     35.09 o
  -5   9   4     1958.85     1954.56     39.12 o
  -4   9   4       64.20       65.42      8.27 o
  -3   9   4     1961.68     1859.85     48.21 o
  -2   9   4     1721.47     1531.74     32.63 o
  -1   9   4     1303.18     1231.39     27.84 o
   0   9   4      659.81      640.48     22.11 o
   1   9   4      225.33      235.30     11.45 o
   2   9   4      275.88      306.52     15.27 o
   3   9   4       31.30       43.92      7.36 o
   4   9   4      226.85      242.24     22.82 o
   5   9   4      877.46      799.17     32.43 o
   6   9   4     1087.18     1030.82     37.24 o
   7   9   4      545.33      604.41     45.35 o
   8   9   4      757.61      694.09     42.14 o
   9   9   4      363.20      396.98     36.67 o
  10   9   4     1345.87     1354.35     63.10 o
  11   9   4       54.66       78.91     20.59 o
  12   9   4       27.94       68.24     19.99 o
 -12  10   4      597.92      651.09     47.21 o
 -11  10   4      932.74     1118.37     54.71 o
 -10  10   4      841.10      885.95     38.97 o
  -9  10   4     2024.19     2029.41     61.91 o
  -8  10   4     1119.95     1103.64     41.39 o
  -7  10   4      187.77      199.42     18.36 o
  -6  10   4     1433.11     1464.39     40.68 o
  -5  10   4       78.25       78.55      8.59 o
  -4  10   4      108.04      134.52      9.56 o
  -3  10   4      284.35      291.27     14.30 o
  -2  10   4       86.95      115.74      9.01 o
  -1  10   4      337.75      404.25     14.87 o
   0  10   4      596.56      675.99     20.05 o
   1  10   4      951.04     1004.15     28.58 o
   2  10   4     2816.35     2896.76    134.61 o
   3  10   4     1175.25     1275.55     42.32 o
   4  10   4      556.38      560.88     31.94 o
   5  10   4      224.53      263.98     21.76 o
   6  10   4        4.64        9.58      8.68 o
   7  10   4     1007.85     1027.97     38.40 o
   8  10   4      300.83      301.79     47.64 o
   9  10   4      321.87      318.88     48.59 o
  10  10   4      506.02      555.18     64.64 o
  11  10   4      624.94      610.39     67.07 o
 -11  11   4      460.54      435.88     39.19 o
 -10  11   4      108.14       68.98     18.50 o
  -9  11   4      422.42      441.32     30.68 o
  -8  11   4       22.02       47.52     12.78 o
  -7  11   4      237.27      254.43     20.94 o
  -6  11   4      799.61      896.32     37.15 o
  -5  11   4      156.15      193.80     20.43 o
  -4  11   4     1073.41     1094.96     27.83 o
  -3  11   4     1967.29     1952.78     40.57 o
  -2  11   4     2398.32     2429.88     51.11 o
  -1  11   4       61.89       61.07      7.27 o
   0  11   4       95.40       76.89      7.49 o
   1  11   4      204.20      260.66     15.81 o
   2  11   4     1808.40     1693.04     50.50 o
   3  11   4      617.36      627.40     55.43 o
   4  11   4      490.09      483.08     30.68 o
   5  11   4        2.80        3.78      9.20 o
   6  11   4      816.79      898.57     38.42 o
   7  11   4     1180.32     1160.73     56.88 o
   8  11   4      625.60      622.80     68.35 o
   9  11   4      871.59      927.63     86.23 o
  10  11   4       68.06       51.14     27.67 o
  -9  12   4       87.62       56.64     17.65 o
  -8  12   4      249.93      233.66     28.31 o
  -7  12   4      181.17      162.49     24.03 o
  -6  12   4       40.04       47.08     15.93 o
  -5  12   4     1688.61     1711.90     85.13 o
  -4  12   4      382.58      369.47     26.50 o
  -3  12   4        3.07        2.23      7.64 o
  -2  12   4      993.95      994.86     37.35 o
  -1  12   4     1128.39     1176.02     48.06 o
   0  12   4       23.19        9.51      8.49 o
   1  12   4      315.82      345.07     47.55 o
   2  12   4     1323.41     1425.25     66.31 o
   3  12   4     1675.57     1513.71     68.23 o
   4  12   4      132.88      167.49     20.40 o
   5  12   4      575.75      501.15     32.86 o
   6  12   4      190.89      225.97     30.02 o
   7  12   4       10.03        4.07     21.59 o
   8  12   4      279.82      174.09     41.11 o
   9  12   4      126.46      141.14     38.01 o
  -8  13   4       90.58       64.33     31.29 o
  -7  13   4        4.30        6.96     13.01 o
  -6  13   4        5.02        6.44     12.03 o
  -5  13   4       69.98       67.57     14.79 o
  -4  13   4       81.45       71.21     32.41 o
  -3  13   4      583.71      527.72     45.65 o
  -2  13   4       65.90       55.11     19.05 o
  -1  13   4       76.29       58.96     19.45 o
   0  13   4      122.49      157.65     26.31 o
   1  13   4      330.67      392.20     40.17 o
   2  13   4      253.98      317.54     36.97 o
   3  13   4      111.41       72.01     20.79 o
   4  13   4        8.34       38.18     13.35 o
   5  13   4      661.70      697.31     54.11 o
   6  13   4      171.53      158.47     40.92 o
   7  13   4       34.10       57.46     32.17 o
  -6  14   4      150.10      211.13     45.42 o
  -5  14   4      438.70      494.31     66.34 o
  -4  14   4      671.01      676.72     55.21 o
  -3  14   4      306.25      316.83     38.61 o
  -2  14   4      235.94      315.16     56.79 o
  -1  14   4       11.59       -2.58     14.44 o
   0  14   4      186.52      203.85     32.10 o
   1  14   4       98.78       45.12     18.79 o
   2  14   4      426.10      379.82     56.98 o
   3  14   4        1.78       10.03     15.83 o
   4  14   4      273.48      242.86     35.17 o
   5  14   4      230.82      208.97     33.24 o
 -16   1   5       43.83       22.73     15.57 o
 -15   1   5        0.36       -6.78      8.76 o
 -14   1   5        1.35        5.11      9.73 o
 -13   1   5        8.21        9.86      6.82 o
 -12   1   5        8.82       11.84      6.52 o
 -11   1   5      415.50      516.00     21.05 o
 -10   1   5     1021.67     1062.60     33.02 o
  -9   1   5     2067.92     2173.30     36.14 o
  -8   1   5      181.00      192.16      5.87 o
  -7   1   5       50.33       45.55      3.58 o
  -6   1   5     1297.75     1469.39     22.56 o
  -5   1   5      202.10      255.91      9.16 o
  -4   1   5       15.93       17.45      2.71 o
  -3   1   5       12.03       12.70      2.46 o
  -2   1   5    19474.00    18981.61    213.81 o
  -1   1   5     6429.79     6615.76     79.22 o
   0   1   5     9935.64     9918.49    123.79 o
   1   1   5    17364.84    17077.59    207.60 o
   2   1   5     1195.89     1172.35     21.00 o
   3   1   5        5.66       -2.65      2.65 o
   4   1   5      445.98      466.23     11.36 o
   5   1   5        5.12        5.05      2.83 o
   6   1   5      387.32      388.53     12.45 o
   7   1   5     1480.11     1695.75     34.23 o
   8   1   5      742.01      784.85     18.02 o
   9   1   5     1590.99     1642.61     31.83 o
  10   1   5      255.71      235.51     15.41 o
  11   1   5      361.80      345.86     17.36 o
  12   1   5      290.81      268.44     13.30 o
  13   1   5       64.97       59.38     13.51 o
  14   1   5       76.43       78.66     11.69 o
  15   1   5       11.15        0.45      8.12 o
 -16   2   5        6.69        2.66     12.59 o
 -15   2   5       14.25       11.92     10.42 o
 -14   2   5      110.83      111.96     15.10 o
 -13   2   5      178.97      160.89     19.63 o
 -12   2   5       21.63       18.77      6.81 o
 -11   2   5        3.03       15.12      6.01 o
 -10   2   5       93.02       80.00      5.81 o
  -9   2   5     1708.72     1579.75     25.83 o
  -8   2   5       54.74       74.36      4.30 o
  -7   2   5      159.81      243.82     13.99 o
  -6   2   5      491.38      445.12      9.76 o
  -5   2   5     3183.75     3179.86     39.71 o
  -4   2   5     2652.99     2563.79     31.67 o
  -3   2   5        0.48        2.81      3.27 o
  -2   2   5     1026.22     1011.43     17.65 o
  -1   2   5        0.02        4.03      2.54 o
   0   2   5     1522.43     1750.48     30.30 o
   1   2   5      455.31      398.35     15.26 o
   2   2   5     1168.80     1107.66     22.03 o
   3   2   5      831.22      865.23     18.79 o
   4   2   5      441.81      498.24     14.31 o
   5   2   5       59.99       39.87      5.08 o
   6   2   5       51.11       65.96      6.57 o
   7   2   5     1356.59     1351.30     29.09 o
   8   2   5      451.06      460.58     16.37 o
   9   2   5       60.48       53.88      7.87 o
  10   2   5       10.24       16.93      6.23 o
  11   2   5       48.29       58.56      8.48 o
  12   2   5       25.28       51.34      8.08 o
  13   2   5       83.49      105.44     11.24 o
  14   2   5       27.08       21.54      8.00 o
  15   2   5        8.11       16.65     13.38 o
 -15   3   5        7.66       16.41     11.46 o
 -14   3   5        7.53        8.30     14.03 o
 -13   3   5       57.72       41.47     14.06 o
 -12   3   5       17.52        4.34      9.18 o
 -11   3   5       12.43       26.68      5.78 o
 -10   3   5      590.71      647.51     20.58 o
  -9   3   5      270.18      338.57     10.28 o
  -8   3   5      648.21      667.93     15.70 o
  -7   3   5     2187.52     2206.34     36.75 o
  -6   3   5       68.66      123.19      6.77 o
  -5   3   5        5.67       28.03      3.55 o
  -4   3   5     1110.04      998.19     15.97 o
  -3   3   5        8.48       38.27      3.89 o
  -2   3   5      286.46      372.23     10.05 o
  -1   3   5     1930.64     2049.83     34.74 o
   0   3   5      402.12      320.95     17.15 o
   1   3   5     1682.11     1585.71     28.87 o
   2   3   5      812.23      706.03     16.89 o
   3   3   5       29.08       38.04      6.05 o
   4   3   5      100.33      120.53      6.35 o
   5   3   5      379.56      444.95     13.68 o
   6   3   5     1342.14     1312.09     32.60 o
   7   3   5      562.93      602.68     19.08 o
   8   3   5      580.84      606.62     18.37 o
   9   3   5       50.26       73.98      8.79 o
  10   3   5        1.67        6.37      5.84 o
  11   3   5       35.08       36.68      7.43 o
  12   3   5        0.01       -4.81      6.18 o
  13   3   5      189.95      240.26     18.22 o
  14   3   5       30.40       39.65     14.00 o
  15   3   5      368.35      418.63     31.91 o
 -15   4   5       25.00       13.91     11.95 o
 -14   4   5        0.45       -8.64      8.79 o
 -13   4   5      168.55      136.51     28.31 o
 -12   4   5        8.18       12.85      7.93 o
 -11   4   5       11.36       30.57      7.28 o
 -10   4   5       63.57       80.57      6.09 o
  -9   4   5      121.07      157.75      8.52 o
  -8   4   5       48.85       66.46      6.73 o
  -7   4   5      525.58      651.47     19.29 o
  -6   4   5        5.52        8.89      2.89 o
  -5   4   5     1030.89     1040.20     18.67 o
  -4   4   5     1031.50     1073.41     19.05 o
  -3   4   5      821.98      960.04     17.70 o
  -2   4   5     2025.07     2151.42     30.03 o
  -1   4   5      202.80      165.43      9.09 o
   0   4   5     2310.67     2063.32     53.20 o
   1   4   5     1957.24     1734.71     39.47 o
   2   4   5     1063.55      958.31     21.16 o
   3   4   5     1442.71     1378.44     27.23 o
   4   4   5      412.64      385.47     13.36 o
   5   4   5      289.91      264.72     10.49 o
   6   4   5       59.60       79.09      6.37 o
   7   4   5       53.95       58.39      7.00 o
   8   4   5      319.40      324.46     16.07 o
   9   4   5      561.21      537.74     18.68 o
  10   4   5       43.98       23.34      5.94 o
  11   4   5      228.99      199.20     17.52 o
  12   4   5       47.59       69.63     12.00 o
  13   4   5      197.02      207.88     18.06 o
  14   4   5      179.17      184.15     23.52 o
 -15   5   5      143.04      197.08     27.99 o
 -14   5   5        9.42       32.70     16.19 o
 -13   5   5        1.29       -4.20      7.41 o
 -12   5   5      179.18      142.01     13.87 o
 -11   5   5       14.36       11.28      8.58 o
 -10   5   5     1761.18     1547.71     29.98 o
  -9   5   5      329.71      274.88     13.90 o
  -8   5   5      467.76      449.87     12.63 o
  -7   5   5     1282.93     1343.22     26.78 o
  -6   5   5      270.43      252.48      9.82 o
  -5   5   5      285.67      296.48     10.87 o
  -4   5   5     4791.78     4828.68     62.71 o
  -3   5   5      831.21      790.15     17.38 o
  -2   5   5      291.89      258.23     10.55 o
  -1   5   5      160.16      139.89      8.88 o
   0   5   5      109.61      155.83      9.32 o
   1   5   5     1862.87     1793.40     33.70 o
   2   5   5     4312.12     4492.45     68.52 o
   3   5   5      618.72      686.33     19.57 o
   4   5   5      922.65      891.30     19.67 o
   5   5   5     1028.89     1060.84     22.39 o
   6   5   5      141.89      122.38      8.60 o
   7   5   5        0.78        5.17      5.31 o
   8   5   5      388.79      371.42     19.85 o
   9   5   5        3.31       11.74      6.61 o
  10   5   5      246.36      222.85     16.06 o
  11   5   5       95.88       69.94     12.21 o
  12   5   5       13.46       -6.54      7.12 o
  13   5   5      137.22      164.52     37.88 o
  14   5   5       19.27       31.90     14.70 o
 -14   6   5        0.78        9.39      9.43 o
 -13   6   5        8.66       -0.49      9.48 o
 -12   6   5      160.50      192.88     19.48 o
 -11   6   5      161.18      120.18     13.29 o
 -10   6   5        0.98       -1.95      5.16 o
  -9   6   5     1178.49     1260.38     33.26 o
  -8   6   5       84.51       72.50      7.07 o
  -7   6   5      934.20      913.09     19.65 o
  -6   6   5      522.64      538.71     14.61 o
  -5   6   5      348.72      298.06     11.09 o
  -4   6   5      109.23       68.85      6.13 o
  -3   6   5      901.63      835.41     18.46 o
  -2   6   5      496.59      464.54     19.10 o
  -1   6   5     2144.83     2281.88     40.43 o
   0   6   5       85.97       77.70      7.57 o
   1   6   5      227.42      251.31     12.38 o
   2   6   5      341.03      365.63     16.05 o
   3   6   5      775.23      874.03     23.46 o
   4   6   5        0.08        2.33      3.01 o
   5   6   5        3.33        9.74      3.76 o
   6   6   5      340.86      307.70     16.98 o
   7   6   5     1670.39     1706.38     41.13 o
   8   6   5     2785.95     2741.85     57.82 o
   9   6   5     1167.65     1177.33     38.08 o
  10   6   5       49.10       53.78     10.01 o
  11   6   5      462.26      463.09     28.58 o
  12   6   5       32.73       15.69     13.70 o
  13   6   5      153.08      110.05     27.33 o
 -14   7   5       17.00       12.32     10.38 o
 -13   7   5        0.55       -4.81      9.40 o
 -12   7   5      394.27      360.54     26.09 o
 -11   7   5       86.34      133.29     16.79 o
 -10   7   5     2852.06     2676.05     76.66 o
  -9   7   5     2048.38     2032.08     50.84 o
  -8   7   5      179.56      206.31     10.44 o
  -7   7   5      263.54      272.44     13.15 o
  -6   7   5      361.64      346.43     13.05 o
  -5   7   5     1197.12     1268.83     24.95 o
  -4   7   5       16.17       31.74      5.45 o
  -3   7   5       14.49       17.90      6.68 o
  -2   7   5     2156.66     2325.47     38.44 o
  -1   7   5     1321.56     1452.42     29.27 o
   0   7   5     2240.54     2337.76     46.53 o
   1   7   5     2412.48     2304.92     45.99 o
   2   7   5       42.24       68.68      7.66 o
   3   7   5      456.44      451.48     13.52 o
   4   7   5       15.31       25.17      6.60 o
   5   7   5       21.71       21.91      7.14 o
   6   7   5      158.37      147.75     14.20 o
   7   7   5       62.59       70.94     10.30 o
   8   7   5        2.19        0.06      5.80 o
   9   7   5     1113.43     1015.59     37.32 o
  10   7   5      316.17      281.85     23.03 o
  11   7   5       10.72       -4.98     11.26 o
  12   7   5      310.55      273.98     30.93 o
  13   7   5      168.35      182.15     26.29 o
 -13   8   5       11.37       10.23     11.60 o
 -12   8   5       62.96       50.81     13.35 o
 -11   8   5       27.23        8.59     10.27 o
 -10   8   5       23.58       25.73     13.80 o
  -9   8   5       73.80       54.42      9.75 o
  -8   8   5      330.97      354.02     15.00 o
  -7   8   5      191.37      209.42     10.38 o
  -6   8   5       78.36       70.49      7.12 o
  -5   8   5     1289.54     1309.53     28.79 o
  -4   8   5      528.06      537.11     18.41 o
  -3   8   5      211.72      240.42     12.04 o
  -2   8   5        0.01       -0.34      3.44 o
  -1   8   5       28.64       23.94      4.40 o
   0   8   5      118.69      100.45      8.44 o
   1   8   5      175.05      176.95     14.23 o
   2   8   5        0.84        1.44      4.36 o
   3   8   5       72.87       67.80      8.58 o
   4   8   5        7.06        3.22      6.15 o
   5   8   5       56.46       50.61      9.31 o
   6   8   5        0.87       -3.45      5.92 o
   7   8   5      965.38      896.53     29.20 o
   8   8   5       96.80       85.63     10.93 o
   9   8   5        1.47       -1.63      9.14 o
  10   8   5      331.66      336.09     47.43 o
  11   8   5       69.99      109.33     30.59 o
  12   8   5        4.93        7.97     20.49 o
 -12   9   5        7.56        6.86     10.99 o
 -11   9   5       71.10       38.01     13.27 o
 -10   9   5      764.33      764.25     36.23 o
  -9   9   5       54.42       38.57     20.52 o
  -8   9   5      319.35      339.74     21.19 o
  -7   9   5      714.51      673.28     22.56 o
  -6   9   5     1742.88     1724.85     40.40 o
  -5   9   5     1985.49     1862.19     52.82 o
  -4   9   5      471.20      489.89     16.33 o
  -3   9   5      145.75      150.18     10.66 o
  -2   9   5       17.19       14.07      5.30 o
  -1   9   5     1226.57     1249.66     29.06 o
   0   9   5      521.98      533.86     19.70 o
   1   9   5      206.08      194.68      8.97 o
   2   9   5      621.65      638.24     25.99 o
   3   9   5      130.57      136.99     12.05 o
   4   9   5      159.81      166.21     21.12 o
   5   9   5      123.48      128.03     15.27 o
   6   9   5     1522.54     1541.78     48.87 o
   7   9   5       41.25       64.92     12.93 o
   8   9   5       11.13        1.24     10.34 o
   9   9   5      129.50      153.97     34.54 o
  10   9   5       17.08       34.05     22.50 o
  11   9   5       94.56       61.60     26.03 o
  12   9   5        7.28       47.13     26.33 o
 -12  10   5       45.95       49.15     14.66 o
 -11  10   5      120.23      117.86     18.43 o
 -10  10   5        0.06        2.77     10.36 o
  -9  10   5      105.06      130.13     17.86 o
  -8  10   5       39.98       61.93     12.94 o
  -7  10   5      747.09      713.16     40.80 o
  -6  10   5       95.46       48.03     18.43 o
  -5  10   5      170.96      177.60     14.98 o
  -4  10   5      159.91      172.64     11.95 o
  -3  10   5      759.72      783.53     22.63 o
  -2  10   5      667.55      690.88     25.81 o
  -1  10   5       91.62      104.14      9.05 o
   0  10   5      714.00      749.39     37.63 o
   1  10   5      680.37      706.18     24.35 o
   2  10   5      275.84      309.70     16.12 o
   3  10   5      266.27      315.59     27.26 o
   4  10   5      256.92      285.37     23.68 o
   5  10   5      101.25      103.55     14.88 o
   6  10   5      472.12      447.88     28.62 o
   7  10   5      276.85      319.58     26.56 o
   8  10   5       10.49      -13.68     17.76 o
   9  10   5       40.15       23.65     21.40 o
  10  10   5       11.26       15.38     22.38 o
  11  10   5       11.22      -13.38     19.58 o
 -10  11   5        1.12       -2.85     10.65 o
  -9  11   5       85.65       86.24     16.15 o
  -8  11   5       39.08       25.24     11.22 o
  -7  11   5      348.77      354.40     22.61 o
  -6  11   5      748.81      745.02     36.33 o
  -5  11   5        2.32        5.01      7.02 o
  -4  11   5       97.82      121.65     13.25 o
  -3  11   5      404.51      398.55     19.75 o
  -2  11   5      116.39      108.15      9.71 o
  -1  11   5      715.08      689.78     21.25 o
   0  11   5       31.22       48.61      8.97 o
   1  11   5      158.19      156.05     16.70 o
   2  11   5      149.37      175.21     52.05 o
   3  11   5       30.75       24.19     11.33 o
   4  11   5      399.42      401.92     28.98 o
   5  11   5      479.25      482.54     31.54 o
   6  11   5      113.42      141.88     18.40 o
   7  11   5      971.94      921.99     53.81 o
   8  11   5      299.36      175.01     42.32 o
   9  11   5       67.26       60.93     31.44 o
  10  11   5      311.25      329.52     53.33 o
  -9  12   5       10.40       21.40     14.77 o
  -8  12   5       12.49        4.02     36.94 o
  -7  12   5      275.66      196.73     46.34 o
  -6  12   5      152.71      130.00     17.83 o
  -5  12   5       28.07       38.76     11.92 o
  -4  12   5       33.38       49.73     12.27 o
  -3  12   5      138.83      173.75     22.81 o
  -2  12   5       62.79      101.02     20.79 o
  -1  12   5       45.71       53.60     17.24 o
   0  12   5      130.99      138.28     23.72 o
   1  12   5       27.62       30.41     16.46 o
   2  12   5      365.72      482.93     43.17 o
   3  12   5      955.89     1036.05     45.23 o
   4  12   5      369.98      375.57     47.65 o
   5  12   5       16.83       29.24     12.63 o
   6  12   5      354.21      406.81     40.00 o
   7  12   5        1.77        4.44     21.10 o
   8  12   5      116.68      190.39     44.27 o
  -7  13   5      262.32      235.45     39.25 o
  -6  13   5      118.49      173.03     24.59 o
  -5  13   5      644.61      672.17     36.00 o
  -4  13   5       58.36       66.80     21.60 o
  -3  13   5        2.70       -1.23     14.28 o
  -2  13   5      144.96      137.66     32.93 o
  -1  13   5        0.01       18.84     15.65 o
   0  13   5        6.06       -5.36     12.92 o
   1  13   5      132.80      102.27     22.95 o
   2  13   5       44.97       54.90     19.91 o
   3  13   5        1.54        3.43     11.39 o
   4  13   5       91.94       72.19     16.55 o
   5  13   5      468.51      474.53     45.19 o
   6  13   5        0.49       12.47     25.60 o
   7  13   5      171.98       93.16     35.76 o
  -5  14   5      218.09      189.60     44.69 o
  -4  14   5      224.07      223.70     34.18 o
  -3  14   5      281.88      291.33     37.77 o
  -2  14   5        9.76        1.79     16.17 o
  -1  14   5       31.91       22.27     17.95 o
   0  14   5      325.06      280.74     36.37 o
   1  14   5        0.30       16.43     16.68 o
   2  14   5      412.52      416.88     43.76 o
   3  14   5        4.13        1.46     14.00 o
   4  14   5       57.99       19.54     17.83 o
 -16   0   6      247.68      157.68     36.00 o
 -15   0   6        8.67       30.77     28.28 o
 -14   0   6      760.97      734.62     77.90 o
 -13   0   6      510.11      542.81     92.46 o
 -12   0   6       30.50       -4.03      8.38 o
 -11   0   6      288.02      221.65     22.36 o
 -10   0   6        8.97        5.08      4.48 o
  -9   0   6       10.23       10.62      3.51 o
  -8   0   6      460.82      501.28     23.60 o
  -7   0   6     2179.56     2288.37     46.53 o
  -6   0   6      282.44      287.12     15.78 o
  -5   0   6        3.69       21.58      4.84 o
  -4   0   6     2903.29     2955.42     51.22 o
  -3   0   6      156.47      156.47     10.18 o
  -2   0   6     8711.40     8462.81    142.30 o
  -1   0   6     2346.29     2152.33     44.26 o
   0   0   6    59562.41    58908.32    919.22 o
   1   0   6    11672.68    11251.14    186.09 o
   2   0   6      131.24      109.45      9.18 o
   3   0   6     1936.07     1796.67     46.22 o
   4   0   6        3.30       11.45      5.50 o
   5   0   6     1174.13     1391.87     38.62 o
   6   0   6       72.58       71.83     12.46 o
   7   0   6       65.00       96.83     11.43 o
   8   0   6      257.34      211.10     24.62 o
   9   0   6     2569.22     2690.84     80.79 o
  10   0   6      786.32      784.87     36.22 o
  11   0   6      226.40      275.90     23.68 o
  12   0   6        2.20        3.45      9.22 o
  13   0   6      702.50      730.43     47.49 o
  14   0   6      131.59       94.07     20.43 o
 -15   1   6       79.34       67.50     22.73 o
 -14   1   6        3.00        3.07     10.18 o
 -13   1   6      983.00     1028.17     32.22 o
 -12   1   6      294.09      242.75     16.56 o
 -11   1   6       59.27       72.87      9.67 o
 -10   1   6      101.94       63.84      6.63 o
  -9   1   6     2540.74     2375.17     31.19 o
  -8   1   6      360.23      324.11      9.68 o
  -7   1   6     1118.42     1047.80     22.12 o
  -6   1   6     4856.20     4886.85     66.71 o
  -5   1   6     1984.44     1907.24     27.02 o
  -4   1   6       47.28       34.79      3.73 o
  -3   1   6      107.06       96.50      5.18 o
  -2   1   6     4380.18     4606.50     58.45 o
  -1   1   6     2733.63     2900.06     39.74 o
   0   1   6     3861.51     4154.56     53.91 o
   1   1   6      192.39      264.77     10.69 o
   2   1   6      650.26      651.08     15.20 o
   3   1   6        2.60        8.55      3.22 o
   4   1   6      350.14      311.29     11.65 o
   5   1   6     5197.62     5200.22     76.18 o
   6   1   6     6785.14     7024.32     99.70 o
   7   1   6     2682.34     2694.25     45.43 o
   8   1   6      750.85      752.67     21.47 o
   9   1   6     4932.72     4964.35    112.03 o
  10   1   6     2198.14     2141.28     48.39 o
  11   1   6       18.45       17.21      7.02 o
  12   1   6       25.01       20.11      7.46 o
  13   1   6      472.42      461.15     27.64 o
  14   1   6      495.76      500.07     45.03 o
 -15   2   6       42.87       19.08     13.40 o
 -14   2   6     1103.46     1001.81     42.43 o
 -13   2   6     1004.20      970.79     61.74 o
 -12   2   6     2829.88     2791.84     61.57 o
 -11   2   6     1028.08     1082.95     25.55 o
 -10   2   6      314.05      370.60     13.30 o
  -9   2   6     2231.84     2228.89     30.21 o
  -8   2   6      428.60      370.83      9.48 o
  -7   2   6       28.73        8.62      2.62 o
  -6   2   6     1028.49      906.86     16.13 o
  -5   2   6       67.82       52.68      4.40 o
  -4   2   6     3095.05     3287.16     44.22 o
  -3   2   6     2631.66     2610.93     34.86 o
  -2   2   6      103.57       79.45      5.64 o
  -1   2   6     8810.84     8335.68    115.80 o
   0   2   6     5104.18     4732.62     64.82 o
   1   2   6     9652.41     9367.43    119.45 o
   2   2   6     1948.43     1745.36     29.53 o
   3   2   6      207.15      163.28      7.80 o
   4   2   6     5092.12     5210.55     70.19 o
   5   2   6      983.39      978.09     21.37 o
   6   2   6     1683.97     1708.39     34.96 o
   7   2   6     1904.16     1958.23     43.79 o
   8   2   6      352.87      384.61     18.61 o
   9   2   6     2107.66     1981.87     45.21 o
  10   2   6     2206.56     2206.75     56.52 o
  11   2   6      311.64      347.82     19.46 o
  12   2   6      751.72      842.51     31.70 o
  13   2   6      618.49      602.10     31.01 o
  14   2   6     1058.81     1110.54     86.77 o
 -15   3   6      424.65      547.36     47.81 o
 -14   3   6      351.42      399.71     64.47 o
 -13   3   6     1048.89     1048.03     42.83 o
 -12   3   6     1234.13     1125.28     45.35 o
 -11   3   6      220.48      182.51     11.18 o
 -10   3   6      556.98      519.65     12.81 o
  -9   3   6      503.00      438.59     14.12 o
  -8   3   6     2286.63     2196.00     35.19 o
  -7   3   6     3772.17     3625.86     89.22 o
  -6   3   6     4569.27     4420.55     58.05 o
  -5   3   6     4224.60     3894.12     49.00 o
  -4   3   6     1457.22     1219.62     22.66 o
  -3   3   6     3011.63     2757.84     39.26 o
  -2   3   6      956.68      840.74     20.52 o
  -1   3   6     2469.92     2610.09     43.35 o
   0   3   6     1232.51     1278.94     29.15 o
   1   3   6     2485.86     2278.68     46.08 o
   2   3   6     1232.41     1210.88     25.06 o
   3   3   6     6181.20     6216.76     89.72 o
   4   3   6     3864.53     3838.02     58.51 o
   5   3   6     3124.33     2944.23     47.45 o
   6   3   6     3652.54     3514.37     60.76 o
   7   3   6     1301.58     1303.41     39.76 o
   8   3   6     2942.02     2816.72     57.68 o
   9   3   6     2512.80     2409.61     51.71 o
  10   3   6     2221.75     2158.37     55.57 o
  11   3   6      306.36      310.80     22.43 o
  12   3   6     1347.17     1405.77     52.26 o
  13   3   6     2537.73     2672.35    125.78 o
  14   3   6     1039.07     1249.88     46.62 o
 -15   4   6      366.53      353.84     38.65 o
 -14   4   6       55.08       40.28     12.01 o
 -13   4   6     1059.56      944.22     74.05 o
 -12   4   6      461.64      501.64     22.49 o
 -11   4   6       30.03       38.86      8.83 o
 -10   4   6      488.78      472.14     14.02 o
  -9   4   6      196.72      174.22     12.54 o
  -8   4   6     2802.03     2689.46     57.49 o
  -7   4   6     1890.23     1955.90     32.60 o
  -6   4   6     2603.44     2739.12     37.18 o
  -5   4   6      592.56      608.25     16.01 o
  -4   4   6      288.31      333.25     11.02 o
  -3   4   6      798.36      851.19     16.31 o
  -2   4   6     4016.07     4246.62     56.71 o
  -1   4   6     2305.86     2432.05     46.46 o
   0   4   6     1782.10     1902.81     38.47 o
   1   4   6       18.75        8.60      4.50 o
   2   4   6      140.66      132.09      9.82 o
   3   4   6     2487.89     2434.42     45.66 o
   4   4   6      183.91      183.49     15.92 o
   5   4   6        8.90       10.54      3.79 o
   6   4   6      127.15      102.20      8.18 o
   7   4   6      192.92      173.38     13.54 o
   8   4   6     1293.83     1220.70     31.59 o
   9   4   6      119.36      109.66     15.60 o
  10   4   6      165.77      190.31     18.40 o
  11   4   6        6.17        5.92      8.78 o
  12   4   6      157.46      195.57     33.63 o
  13   4   6     1581.52     1669.46     96.23 o
  14   4   6      268.64      272.63     23.16 o
 -15   5   6       80.68       81.74     17.52 o
 -14   5   6       44.29       19.21     12.24 o
 -13   5   6      274.04      259.08     22.01 o
 -12   5   6      424.92      421.07     24.97 o
 -11   5   6      110.58       87.25      9.10 o
 -10   5   6       23.42       14.64      5.52 o
  -9   5   6      416.62      389.83     14.43 o
  -8   5   6      548.76      539.73     14.76 o
  -7   5   6       30.25       35.36      4.80 o
  -6   5   6      682.62      668.62     15.25 o
  -5   5   6       10.67        5.94      3.49 o
  -4   5   6       14.21       11.19      3.56 o
  -3   5   6     1637.46     1595.58     25.38 o
  -2   5   6     1141.23     1084.77     20.90 o
  -1   5   6     1768.35     1538.70     31.02 o
   0   5   6     1388.64     1415.48     29.43 o
   1   5   6     3125.74     3161.60     62.72 o
   2   5   6      280.07      203.97     13.57 o
   3   5   6       39.24       24.44      6.43 o
   4   5   6      731.40      770.59     25.59 o
   5   5   6      583.24      555.10     37.35 o
   6   5   6      521.23      514.12     18.45 o
   7   5   6      351.01      338.34     15.18 o
   8   5   6      598.92      566.17     21.34 o
   9   5   6      282.23      254.21     20.12 o
  10   5   6       46.47       45.87     10.50 o
  11   5   6        8.00       16.50     10.96 o
  12   5   6      187.68      218.41     23.02 o
  13   5   6       76.32       85.60     15.92 o
  14   5   6      290.28      305.56     41.59 o
 -14   6   6        7.10        2.22      9.24 o
 -13   6   6       25.03       40.41     11.35 o
 -12   6   6      254.50      223.12     18.04 o
 -11   6   6       21.35       20.58      9.69 o
 -10   6   6       23.56        9.00      8.80 o
  -9   6   6      329.32      326.62     13.26 o
  -8   6   6       20.00       16.30      4.06 o
  -7   6   6      544.57      517.26     14.87 o
  -6   6   6      817.58      794.58     17.52 o
  -5   6   6     1594.56     1596.17     27.33 o
  -4   6   6       79.48      103.99      7.06 o
  -3   6   6       14.36       24.12      4.75 o
  -2   6   6      324.44      332.42     12.07 o
  -1   6   6       11.85       17.19      5.07 o
   0   6   6       24.08       40.39      8.40 o
   1   6   6     1889.09     2024.01     61.43 o
   2   6   6      186.37      192.44     12.22 o
   3   6   6      942.03      903.55     24.99 o
   4   6   6     2030.61     2138.55     41.79 o
   5   6   6     2062.57     2010.11     41.46 o
   6   6   6     1528.70     1462.64     32.08 o
   7   6   6      929.68      951.21     24.39 o
   8   6   6     1625.38     1657.34     41.48 o
   9   6   6     2523.99     2529.06     67.51 o
  10   6   6     1718.10     1801.42     66.55 o
  11   6   6      753.93      876.49     43.05 o
  12   6   6      259.21      325.21     43.78 o
  13   6   6       70.18       51.44     23.78 o
 -14   7   6      147.93      117.30     17.48 o
 -13   7   6      801.76      815.28     39.81 o
 -12   7   6      528.67      556.25     33.00 o
 -11   7   6      338.93      381.91     24.51 o
 -10   7   6      466.56      493.24     32.41 o
  -9   7   6      295.54      306.12     16.57 o
  -8   7   6        5.68       21.12      6.25 o
  -7   7   6      537.66      535.56     16.35 o
  -6   7   6      568.18      571.80     16.02 o
  -5   7   6      994.71      973.42     20.35 o
  -4   7   6     2568.90     2584.86     44.28 o
  -3   7   6      865.67      850.30     19.96 o
  -2   7   6     2503.67     2258.87     41.42 o
  -1   7   6     1463.83     1353.89     38.01 o
   0   7   6     7201.97     7061.56    129.69 o
   1   7   6     1687.46     1620.22     53.89 o
   2   7   6     3162.06     3172.88     59.74 o
   3   7   6     4089.73     3960.84     80.60 o
   4   7   6     2473.43     2618.57     49.14 o
   5   7   6     3049.42     3143.55     56.74 o
   6   7   6     1932.76     1941.51     47.71 o
   7   7   6      409.25      423.36     21.82 o
   8   7   6        6.12        5.79      6.67 o
   9   7   6     1233.01     1298.97     67.63 o
  10   7   6     1431.29     1469.60     60.29 o
  11   7   6      680.44      695.40     40.97 o
  12   7   6      151.69      176.04     36.06 o
  13   7   6      650.32      631.49     64.64 o
 -13   8   6      314.83      281.83     25.33 o
 -12   8   6      117.55       90.25     16.22 o
 -11   8   6      895.54      782.07     36.82 o
 -10   8   6      455.81      493.68     27.15 o
  -9   8   6      390.32      413.74     29.27 o
  -8   8   6     1128.35     1124.75     28.92 o
  -7   8   6     1833.99     1781.38     38.99 o
  -6   8   6     2307.14     2177.15     45.29 o
  -5   8   6     1246.02     1235.15     25.91 o
  -4   8   6     6686.39     6628.19    102.92 o
  -3   8   6     3271.22     3200.66     54.73 o
  -2   8   6      266.95      212.22     11.66 o
  -1   8   6      554.43      497.88     21.45 o
   0   8   6     1659.72     1700.34     41.89 o
   1   8   6        9.74       24.48      6.45 o
   2   8   6      207.26      195.77     17.85 o
   3   8   6      384.64      367.53     21.52 o
   4   8   6     2953.30     2754.15     62.68 o
   5   8   6     4375.60     4236.40     86.92 o
   6   8   6     2874.38     2866.05     64.63 o
   7   8   6     1865.86     1967.70     68.20 o
   8   8   6        9.19       23.84      8.12 o
   9   8   6      425.69      465.72     37.45 o
  10   8   6      864.37      770.07     72.73 o
  11   8   6      270.76      300.64     47.07 o
  12   8   6      180.07      198.36     39.28 o
 -12   9   6      168.31      173.02     21.41 o
 -11   9   6      584.64      569.76     39.61 o
 -10   9   6      210.44      198.98     21.40 o
  -9   9   6        4.81       -2.19     10.20 o
  -8   9   6       63.54       76.29     10.09 o
  -7   9   6     1749.89     1666.86     34.83 o
  -6   9   6     1512.29     1471.68     34.73 o
  -5   9   6      107.77      137.36     12.43 o
  -4   9   6       75.23       60.44      8.13 o
  -3   9   6     1281.16     1330.83     34.67 o
  -2   9   6      570.22      558.39     18.13 o
  -1   9   6     3181.08     3320.42     55.84 o
   0   9   6     1252.70     1312.76     26.67 o
   1   9   6      253.64      265.62     19.02 o
   2   9   6      411.20      428.89     40.73 o
   3   9   6     4252.53     4450.48     80.26 o
   4   9   6     2338.48     2389.33     58.25 o
   5   9   6        2.69        5.75      7.36 o
   6   9   6        2.59        5.38      7.35 o
   7   9   6       56.87       55.68     10.62 o
   8   9   6       78.44       97.95     33.29 o
   9   9   6      113.74      131.22     35.03 o
  10   9   6      536.71      475.88     59.96 o
  11   9   6      219.67      247.85     43.90 o
 -11  10   6      132.24      108.49     35.40 o
 -10  10   6       54.69       63.50     14.19 o
  -9  10   6        4.40       10.56     10.57 o
  -8  10   6      244.09      238.87     21.83 o
  -7  10   6      721.64      778.76     45.60 o
  -6  10   6      666.71      721.10     37.09 o
  -5  10   6      706.41      754.57     43.80 o
  -4  10   6       61.18       56.03      9.71 o
  -3  10   6        2.47        8.82      5.48 o
  -2  10   6      293.10      258.00     14.65 o
  -1  10   6      420.47      422.43     17.81 o
   0  10   6      397.27      403.17     18.36 o
   1  10   6       18.28       26.91      5.96 o
   2  10   6       12.65       23.79     10.89 o
   3  10   6      636.94      541.62     34.21 o
   4  10   6      571.09      582.88     57.04 o
   5  10   6        8.86        9.80      9.78 o
   6  10   6       80.25       54.34     13.33 o
   7  10   6      101.91       81.81     20.10 o
   8  10   6      786.69      809.84     78.32 o
   9  10   6       16.43       24.63     23.41 o
  10  10   6       78.27       86.59     32.47 o
 -10  11   6      495.15      531.24     61.03 o
  -9  11   6      168.07      171.70     20.29 o
  -8  11   6       36.29       47.89     13.15 o
  -7  11   6        4.22        1.56      9.81 o
  -6  11   6        4.56        6.92      7.96 o
  -5  11   6      179.67      166.99     15.58 o
  -4  11   6      733.16      687.72     27.81 o
  -3  11   6      214.54      252.52     15.08 o
  -2  11   6      208.92      211.77     13.45 o
  -1  11   6        2.13       -0.58      5.93 o
   0  11   6      323.77      320.42     16.59 o
   1  11   6      182.53      185.96     20.04 o
   2  11   6      157.40      184.95     21.22 o
   3  11   6      264.27      299.72     25.77 o
   4  11   6      217.06      279.58     30.38 o
   5  11   6        7.88        3.42      9.34 o
   6  11   6       25.33       33.63     12.39 o
   7  11   6      288.28      250.75     50.17 o
   8  11   6      274.32      269.74     49.62 o
   9  11   6      279.12      303.92     52.78 o
  -9  12   6      132.13      127.36     22.48 o
  -8  12   6       74.60       49.80     33.60 o
  -7  12   6      292.64      250.60     28.54 o
  -6  12   6      478.08      552.93     34.31 o
  -5  12   6      536.61      498.69     32.24 o
  -4  12   6      272.06      264.76     40.88 o
  -3  12   6     1007.45      980.71     40.29 o
  -2  12   6     2074.34     2098.17     85.14 o
  -1  12   6     3007.34     2783.95    102.20 o
   0  12   6        9.20       16.78     13.99 o
   1  12   6       76.59      101.40     17.63 o
   2  12   6     1063.81     1161.52     56.02 o
   3  12   6     1366.75     1441.72     54.98 o
   4  12   6      896.68      898.74     42.37 o
   5  12   6      627.20      634.55     69.62 o
   6  12   6      671.80      554.22     64.97 o
   7  12   6      427.70      445.66     64.94 o
   8  12   6      458.65      330.19     55.34 o
  -7  13   6     1034.63      970.27     76.07 o
  -6  13   6      225.60      192.88     42.75 o
  -5  13   6      291.93      277.54     34.98 o
  -4  13   6      461.15      489.13     45.46 o
  -3  13   6     1964.70     1945.94     96.62 o
  -2  13   6      504.15      478.16     44.43 o
  -1  13   6     1048.46      944.68     64.49 o
   0  13   6     1317.83     1325.61     67.48 o
   1  13   6      338.80      309.58     37.16 o
   2  13   6      336.12      343.05     30.20 o
   3  13   6     1061.92     1097.16     70.16 o
   4  13   6      693.48      704.28     42.75 o
   5  13   6      859.10      934.33    142.72 o
   6  13   6      274.32      338.94     58.98 o
  -4  14   6      122.79      184.26     68.07 o
  -3  14   6      101.55      201.84     32.70 o
  -2  14   6     1740.52     1849.61     84.99 o
  -1  14   6       93.61      152.48     29.30 o
   0  14   6      185.74      266.61     52.26 o
   1  14   6      347.76      345.40     32.03 o
   2  14   6      770.53      787.44     47.33 o
   3  14   6      119.18       95.51     20.36 o
 -15   1   7       32.37       23.69     19.58 o
 -14   1   7      183.90      170.71     20.08 o
 -13   1   7      159.07      181.98     18.40 o
 -12   1   7     1155.07     1164.27     35.20 o
 -11   1   7       96.45      115.00      8.57 o
 -10   1   7        2.61        6.56      2.63 o
  -9   1   7      112.47      121.92      6.18 o
  -8   1   7       88.05      105.30      6.48 o
  -7   1   7      102.36       92.20      6.65 o
  -6   1   7     1459.73     1442.39     24.89 o
  -5   1   7      121.98      118.57      6.49 o
  -4   1   7      191.53      192.18      7.73 o
  -3   1   7      734.01      864.89     15.65 o
  -2   1   7    12061.63    12723.09    148.70 o
  -1   1   7      725.34      819.64     16.83 o
   0   1   7     1317.01     1601.30     39.96 o
   1   1   7     1879.06     2044.09     34.02 o
   2   1   7      103.93      116.84      7.54 o
   3   1   7     2321.50     2480.81     59.80 o
   4   1   7      100.91      112.26      9.25 o
   5   1   7       76.86       79.02      7.33 o
   6   1   7       61.97       51.02      6.47 o
   7   1   7      586.76      619.94     19.76 o
   8   1   7      170.24      137.84     12.38 o
   9   1   7      391.06      375.39     24.72 o
  10   1   7      270.39      251.50     16.78 o
  11   1   7     1221.71     1226.73     34.93 o
  12   1   7      332.86      322.14     27.88 o
  13   1   7      442.94      501.65     33.17 o
  14   1   7       78.36       57.07     21.22 o
 -15   2   7       19.82       15.59     18.78 o
 -14   2   7       58.66       70.78     28.65 o
 -13   2   7       11.91        4.27      9.58 o
 -12   2   7      115.29       70.30     10.66 o
 -11   2   7      236.12      197.19     17.45 o
 -10   2   7       12.06        7.44      3.20 o
  -9   2   7      344.77      310.15     10.92 o
  -8   2   7      610.29      592.47     15.47 o
  -7   2   7     1344.55     1369.25     25.99 o
  -6   2   7       65.88       84.95      5.71 o
  -5   2   7       11.14       25.82      3.91 o
  -4   2   7     1638.13     1790.70     27.09 o
  -3   2   7       24.12       23.16      3.92 o
  -2   2   7      992.64     1083.09     20.20 o
  -1   2   7       15.88       23.56      4.27 o
   0   2   7      369.21      395.33     14.20 o
   1   2   7       92.56       87.04      8.14 o
   2   2   7     2203.80     2190.17     36.23 o
   3   2   7       12.34       20.81      5.21 o
   4   2   7      117.32      164.48      9.74 o
   5   2   7     1597.33     1620.88     29.20 o
   6   2   7      887.58      903.39     25.54 o
   7   2   7      171.79      184.07     12.15 o
   8   2   7      315.60      306.47     15.90 o
   9   2   7     2016.10     2074.98     48.90 o
  10   2   7      123.89       99.72     11.53 o
  11   2   7       75.12       61.99     10.36 o
  12   2   7      257.75      239.98     41.71 o
  13   2   7      111.71      126.49     18.23 o
  14   2   7       89.47      100.78     16.13 o
 -15   3   7      266.98      303.32     38.59 o
 -14   3   7       61.73       72.10     16.20 o
 -13   3   7       50.80       28.58     12.48 o
 -12   3   7      320.83      279.82     17.80 o
 -11   3   7       58.75       36.28      7.50 o
 -10   3   7     1009.69      931.72     19.51 o
  -9   3   7        0.91        4.87      3.30 o
  -8   3   7       84.61       67.26      5.43 o
  -7   3   7      200.73      191.60      8.46 o
  -6   3   7     1503.47     1433.81     23.32 o
  -5   3   7     1871.69     1844.07     29.79 o
  -4   3   7      655.94      653.19     18.01 o
  -3   3   7      284.57      293.25     12.64 o
  -2   3   7       13.01       17.47      4.30 o
  -1   3   7     6808.69     7100.03     94.42 o
   0   3   7     1033.79     1112.14     22.60 o
   1   3   7       85.36      116.80      8.40 o
   2   3   7     3320.22     3579.21     57.59 o
   3   3   7     1677.97     1593.48     32.28 o
   4   3   7     1600.38     1719.77     41.11 o
   5   3   7      705.70      678.68     32.37 o
   6   3   7      118.37      112.70      9.23 o
   7   3   7       12.91       21.16      6.41 o
   8   3   7      296.67      280.27     16.57 o
   9   3   7       99.53      100.65     10.82 o
  10   3   7       15.49       21.63      8.84 o
  11   3   7      222.90      217.16     17.54 o
  12   3   7       26.03       18.88     15.45 o
  13   3   7       26.13       41.28     13.66 o
  14   3   7      118.10      159.64     42.23 o
 -15   4   7       65.39       62.71     18.00 o
 -14   4   7       93.11      117.95     19.43 o
 -13   4   7      118.72      146.53     17.38 o
 -12   4   7      240.03      287.35     18.54 o
 -11   4   7      750.58      856.65     28.33 o
 -10   4   7      192.59      261.96     11.35 o
  -9   4   7       21.89       11.32      3.75 o
  -8   4   7        1.00       -2.67      3.23 o
  -7   4   7        3.60       18.07      3.90 o
  -6   4   7       31.34       32.84      4.59 o
  -5   4   7     2426.98     2712.70     38.01 o
  -4   4   7       18.73       23.34      4.60 o
  -3   4   7      106.16       93.91      6.67 o
  -2   4   7     1834.20     1769.00     31.40 o
  -1   4   7     4744.98     4884.72     74.93 o
   0   4   7     1264.64     1097.18     25.07 o
   1   4   7      504.54      396.55     20.84 o
   2   4   7     1817.86     1738.13     41.59 o
   3   4   7      776.66      906.05     24.15 o
   4   4   7       61.74       90.20      8.49 o
   5   4   7       76.76       97.85     10.05 o
   6   4   7      384.19      344.53     17.43 o
   7   4   7       29.70       43.56     11.72 o
   8   4   7      388.20      406.84     24.29 o
   9   4   7      510.52      480.70     22.75 o
  10   4   7      224.43      289.19     20.12 o
  11   4   7      194.13      228.69     24.13 o
  12   4   7      116.02      133.70     19.53 o
  13   4   7       42.23       41.15     13.92 o
 -14   5   7        1.71        2.97      7.11 o
 -13   5   7       10.97        2.14      7.80 o
 -12   5   7       19.83        9.73      8.00 o
 -11   5   7       26.70        6.21      7.54 o
 -10   5   7     1255.13     1396.78     30.92 o
  -9   5   7       92.44       92.28      7.29 o
  -8   5   7       27.95       17.72      3.77 o
  -7   5   7      274.46      256.94     10.64 o
  -6   5   7       86.58      102.22      6.85 o
  -5   5   7       22.63       18.72      4.14 o
  -4   5   7       28.75       59.31      5.59 o
  -3   5   7      256.63      260.23     10.59 o
  -2   5   7      912.73      915.74     24.52 o
  -1   5   7     2117.46     2005.90     35.38 o
   0   5   7      279.90      269.33     23.69 o
   1   5   7     1860.69     1833.83     51.37 o
   2   5   7      107.23      131.41     12.12 o
   3   5   7        0.07        7.36      7.89 o
   4   5   7     1201.91     1205.53     39.09 o
   5   5   7       14.40       23.62      5.98 o
   6   5   7        7.20       13.45      5.64 o
   7   5   7      868.09      851.01     26.06 o
   8   5   7      476.89      489.21     36.06 o
   9   5   7       68.48       52.11     11.80 o
  10   5   7      364.65      345.90     29.89 o
  11   5   7      318.46      337.12     62.57 o
  12   5   7        4.30        8.81     11.32 o
  13   5   7        0.82       -9.82     11.07 o
 -14   6   7      357.28      404.14     24.52 o
 -13   6   7        8.90       25.58      9.90 o
 -12   6   7       28.21       36.55     10.34 o
 -11   6   7       34.08       22.87      8.89 o
 -10   6   7      506.84      516.40     33.79 o
  -9   6   7      297.95      283.66     19.12 o
  -8   6   7      354.11      325.82     13.69 o
  -7   6   7      114.14      107.09      8.90 o
  -6   6   7      115.67      107.33      9.49 o
  -5   6   7      303.09      272.16     11.14 o
  -4   6   7       25.84       42.11      5.27 o
  -3   6   7      354.51      285.61     12.93 o
  -2   6   7       13.87       17.10      5.28 o
  -1   6   7        1.59       13.29      5.43 o
   0   6   7       20.93       25.02      7.03 o
   1   6   7       69.25       66.67      9.84 o
   2   6   7      451.08      419.80     30.49 o
   3   6   7      276.46      226.48     16.00 o
   4   6   7      631.34      552.37     19.07 o
   5   6   7      340.87      346.71     15.27 o
   6   6   7      329.25      342.87     16.95 o
   7   6   7       10.21       13.23      5.80 o
   8   6   7       34.89       14.86      7.32 o
   9   6   7       12.24       19.78      9.46 o
  10   6   7      180.48      112.49     35.51 o
  11   6   7       55.10       46.26     15.44 o
  12   6   7      100.31      146.84     21.47 o
  13   6   7        0.10       -3.91     11.32 o
 -13   7   7      254.74      271.54     33.80 o
 -12   7   7      121.82      101.65     15.90 o
 -11   7   7       90.87       72.37     14.13 o
 -10   7   7       11.53        5.28      9.24 o
  -9   7   7       18.92        5.30      7.59 o
  -8   7   7        6.36        4.38      5.74 o
  -7   7   7        4.07       -1.89      4.73 o
  -6   7   7      688.57      711.16     17.53 o
  -5   7   7      615.34      603.67     16.48 o
  -4   7   7       19.81       20.14      4.78 o
  -3   7   7        4.96        9.96      4.11 o
  -2   7   7      942.07      974.21     22.56 o
  -1   7   7      193.65      196.18     20.83 o
   0   7   7        5.53        4.42      8.50 o
   1   7   7      181.65      170.03     12.69 o
   2   7   7     2203.86     2249.94     53.87 o
   3   7   7       80.31       65.13     10.16 o
   4   7   7     1140.89     1062.23     26.83 o
   5   7   7      183.75      181.65     12.01 o
   6   7   7     2102.77     2143.35     43.66 o
   7   7   7       15.28       16.19      7.85 o
   8   7   7        0.04       -4.35      7.81 o
   9   7   7       68.94       63.06     16.68 o
  10   7   7        1.34       -6.02     10.93 o
  11   7   7      164.22      141.45     22.34 o
  12   7   7      494.48      481.99     38.11 o
 -13   8   7       83.65       78.79     15.46 o
 -12   8   7        0.31       13.68     10.53 o
 -11   8   7      927.24      935.89     34.28 o
 -10   8   7      198.40      199.14     20.56 o
  -9   8   7       12.84       12.10      8.93 o
  -8   8   7       59.17       72.52     10.90 o
  -7   8   7        0.00       -5.68      5.68 o
  -6   8   7        9.80        1.68      5.34 o
  -5   8   7     1575.23     1582.98     29.39 o
  -4   8   7      273.30      325.88     14.44 o
  -3   8   7       13.93        1.08      5.13 o
  -2   8   7       22.94       15.80      5.63 o
  -1   8   7       19.07       22.53      5.89 o
   0   8   7        2.76        1.23      5.67 o
   1   8   7       68.91       78.23     10.96 o
   2   8   7      115.13      145.06     16.38 o
   3   8   7       75.17       82.56     14.15 o
   4   8   7      141.74      179.14     10.97 o
   5   8   7      157.15      130.27      9.18 o
   6   8   7      223.65      258.20     20.91 o
   7   8   7      494.20      485.35     35.49 o
   8   8   7       71.09       87.30     12.07 o
   9   8   7       14.84       -5.05     10.54 o
  10   8   7        7.33        9.16     12.45 o
  11   8   7       13.10       27.04     15.87 o
 -12   9   7       24.32       34.14     13.72 o
 -11   9   7       63.31       26.38     12.38 o
 -10   9   7      147.05      155.67     16.45 o
  -9   9   7        3.11       13.20      8.71 o
  -8   9   7        1.91        9.42      8.90 o
  -7   9   7       10.64        0.37      6.45 o
  -6   9   7      573.74      610.96     22.17 o
  -5   9   7     1183.96     1137.90     30.15 o
  -4   9   7     1872.77     1858.30     41.45 o
  -3   9   7      541.87      509.26     19.80 o
  -2   9   7      143.77      150.94     10.86 o
  -1   9   7        1.17       -3.40      4.30 o
   0   9   7     1417.44     1422.70     35.37 o
   1   9   7     2087.22     2205.97    100.44 o
   2   9   7       56.36       44.74     17.47 o
   3   9   7      541.10      475.59     26.14 o
   4   9   7      570.38      671.89     30.41 o
   5   9   7        0.44       -6.40      6.40 o
   6   9   7       46.22       45.53     10.51 o
   7   9   7        0.06       -2.94      7.22 o
   8   9   7       13.63       -3.14      9.15 o
   9   9   7       31.28       21.70     14.21 o
  10   9   7        8.74      -18.61     18.61 o
  11   9   7        0.72       -2.49     20.98 o
 -11  10   7       30.18       30.14     13.69 o
 -10  10   7      584.33      612.09     36.92 o
  -9  10   7      452.12      460.14     58.89 o
  -8  10   7      126.35      112.80     17.77 o
  -7  10   7       32.06       32.37      8.35 o
  -6  10   7      295.45      275.72     16.42 o
  -5  10   7      294.56      272.77     20.86 o
  -4  10   7       23.90       28.43      9.55 o
  -3  10   7      469.14      473.68     27.39 o
  -2  10   7      336.31      393.37     18.02 o
  -1  10   7     1180.98     1136.32     33.53 o
   0  10   7      653.35      646.30     21.02 o
   1  10   7      767.72      682.83     32.73 o
   2  10   7        0.20       10.14      8.43 o
   3  10   7        3.00       12.87      8.01 o
   4  10   7        2.06       -1.14      7.39 o
   5  10   7      106.95       95.68     13.86 o
   6  10   7      141.41      131.69     15.28 o
   7  10   7      552.91      585.01     47.67 o
   8  10   7      571.79      584.06     70.05 o
   9  10   7      215.23      219.64     45.73 o
  10  10   7      238.53      213.92     44.94 o
 -10  11   7       19.84       30.76     13.26 o
  -9  11   7      213.86      198.47     21.91 o
  -8  11   7      263.34      274.23     24.47 o
  -7  11   7      385.19      379.16     27.43 o
  -6  11   7        9.77        1.38      7.57 o
  -5  11   7      789.26      736.66     30.50 o
  -4  11   7     1512.32     1384.63     40.48 o
  -3  11   7      156.05      187.22     15.94 o
  -2  11   7       26.79       19.35     12.18 o
  -1  11   7      950.67      930.81     27.63 o
   0  11   7       24.01       37.38     10.77 o
   1  11   7      173.06      149.76     16.30 o
   2  11   7      237.78      217.28     27.01 o
   3  11   7     1193.20     1180.59     47.54 o
   4  11   7      179.35      167.76     20.59 o
   5  11   7     1244.34     1262.24     59.31 o
   6  11   7     1037.05     1089.35     58.64 o
   7  11   7       27.77       38.01     25.72 o
   8  11   7       45.54       42.87     28.82 o
  -8  12   7       72.71       59.66     28.03 o
  -7  12   7        9.00        7.15     10.98 o
  -6  12   7       80.76       83.15     14.79 o
  -5  12   7       13.21        7.15      8.48 o
  -4  12   7      137.49      133.00     17.65 o
  -3  12   7      328.17      309.79     35.59 o
  -2  12   7       42.38       31.77     16.52 o
  -1  12   7      646.20      650.13     49.76 o
   0  12   7      948.95      939.32     44.96 o
   1  12   7      579.55      633.83     40.12 o
   2  12   7       11.92       13.77     12.22 o
   3  12   7       18.38        9.27     12.11 o
   4  12   7       23.43       29.24     13.10 o
   5  12   7       78.04       47.10     14.69 o
   6  12   7        8.34       35.23     17.40 o
   7  12   7       26.40       18.97     26.63 o
  -6  13   7       77.53       95.35     33.14 o
  -5  13   7       67.54      121.25     34.90 o
  -4  13   7        7.76      -10.39     15.69 o
  -3  13   7        4.63       -4.49     15.86 o
  -2  13   7      379.71      302.39     67.01 o
  -1  13   7      584.12      648.22     42.26 o
   0  13   7       53.12      105.44     19.56 o
   1  13   7       64.88       58.23     16.18 o
   2  13   7        0.33       13.50     12.91 o
   3  13   7      495.86      519.52     37.90 o
   4  13   7       24.52       25.25     14.42 o
   5  13   7       15.58       10.53     17.20 o
  -3  14   7       26.47       26.09     17.90 o
  -2  14   7       14.34       20.76     26.00 o
  -1  14   7      185.49      224.86     34.55 o
   0  14   7       11.69       30.17     19.12 o
   1  14   7      123.38      145.21     28.13 o
 -15   0   8     1317.99     1300.14     98.39 o
 -14   0   8      532.16      495.28     66.71 o
 -13   0   8     1122.26      991.51     47.51 o
 -12   0   8      356.16      307.15     28.65 o
 -11   0   8      123.86       83.87      9.70 o
 -10   0   8       12.17        6.43      4.55 o
  -9   0   8     2604.20     2549.57     53.83 o
  -8   0   8     2909.69     2955.28     60.73 o
  -7   0   8     4049.19     4171.21     93.82 o
  -6   0   8    10180.65    10316.45    184.06 o
  -5   0   8      639.78      638.78     22.77 o
  -4   0   8    12371.15    12517.87    188.64 o
  -3   0   8     4607.09     4806.88     80.93 o
  -2   0   8      429.03      432.00     20.11 o
  -1   0   8      157.64      178.40     20.78 o
   0   0   8     9067.83     9456.58    162.33 o
   1   0   8     7225.89     6829.73    121.97 o
   2   0   8     1363.85     1111.89     35.58 o
   3   0   8     7421.60     7228.78    182.88 o
   4   0   8    14504.87    14639.27    345.78 o
   5   0   8     4656.67     4687.52    131.54 o
   6   0   8     6067.83     6052.80    127.90 o
   7   0   8     6651.78     6671.53    173.56 o
   8   0   8      245.62      199.35     22.10 o
   9   0   8       56.91       79.95     15.86 o
  10   0   8     2623.27     2583.94     83.55 o
  11   0   8      325.55      258.63     26.26 o
  12   0   8      271.62      320.70     41.35 o
  13   0   8     1321.34     1417.26     79.54 o
  14   0   8      979.35     1144.17     69.14 o
 -15   1   8      370.95      413.88     45.28 o
 -14   1   8     1606.35     1763.23     80.32 o
 -13   1   8     1480.11     1639.80     49.47 o
 -12   1   8      552.05      659.98     43.24 o
 -11   1   8      224.45      288.58      8.82 o
 -10   1   8      379.43      424.78     12.07 o
  -9   1   8      186.23      172.13      7.94 o
  -8   1   8     1452.23     1356.44     26.17 o
  -7   1   8      912.12      833.73     19.39 o
  -6   1   8     1153.74     1027.41     20.69 o
  -5   1   8     1176.19     1047.58     19.51 o
  -4   1   8     9189.76     8822.66     97.01 o
  -3   1   8    10210.46     9958.48    120.75 o
  -2   1   8     2012.18     1778.80     33.93 o
  -1   1   8     4399.88     3953.30     61.00 o
   0   1   8     8628.94     8021.35     99.20 o
   1   1   8     8166.10     8171.81    108.17 o
   2   1   8      565.90      541.41     18.61 o
   3   1   8      541.58      579.23     19.15 o
   4   1   8       21.89       28.05      7.67 o
   5   1   8     1292.17     1340.38     29.00 o
   6   1   8     1616.59     1601.31     36.30 o
   7   1   8     1982.92     1946.72     47.54 o
   8   1   8      547.31      539.26     25.24 o
   9   1   8      111.38      123.65     15.86 o
  10   1   8      930.88      883.74     29.95 o
  11   1   8      391.51      465.47     39.94 o
  12   1   8      235.50      256.40     25.63 o
  13   1   8      165.26      154.23     21.22 o
  14   1   8      698.92      677.87     36.79 o
 -15   2   8       80.51       62.00     22.29 o
 -14   2   8      442.49      353.85     29.38 o
 -13   2   8     1006.05      816.49     43.82 o
 -12   2   8      926.84      814.64     23.73 o
 -11   2   8      188.27      165.52      8.68 o
 -10   2   8     1534.83     1515.82     24.12 o
  -9   2   8      443.61      412.36     11.96 o
  -8   2   8      923.20      915.70     18.87 o
  -7   2   8     1190.33     1162.64     22.26 o
  -6   2   8       77.36       60.42      5.98 o
  -5   2   8     1444.71     1348.17     23.14 o
  -4   2   8      309.26      363.11     12.27 o
  -3   2   8     1094.86     1167.36     20.10 o
  -2   2   8       58.94      112.84      7.37 o
  -1   2   8       10.33        5.19      3.69 o
   0   2   8     2577.79     2690.62     58.28 o
   1   2   8      617.75      572.29     18.04 o
   2   2   8        3.23        7.49      4.64 o
   3   2   8     4345.15     4087.86     71.60 o
   4   2   8      407.43      417.66     17.66 o
   5   2   8      572.84      533.03     18.00 o
   6   2   8     3800.83     3810.51     68.20 o
   7   2   8     2475.31     2624.14     51.79 o
   8   2   8      871.47      873.28     29.29 o
   9   2   8      639.15      652.23     25.85 o
  10   2   8       68.59       73.55     10.95 o
  11   2   8      120.31       92.64     13.53 o
  12   2   8        2.06       15.09     12.20 o
  13   2   8      232.36      332.56     28.75 o
 -15   3   8      587.01      476.36     47.90 o
 -14   3   8      218.04      262.99     34.81 o
 -13   3   8      315.30      263.19     28.20 o
 -12   3   8      293.04      327.53     55.48 o
 -11   3   8      295.85      351.12     14.50 o
 -10   3   8      180.34      197.96      8.78 o
  -9   3   8      725.57      740.75     17.60 o
  -8   3   8       65.50       64.04      5.92 o
  -7   3   8     1665.76     1613.37     24.77 o
  -6   3   8       96.02       94.72      7.61 o
  -5   3   8      144.01      136.94      8.37 o
  -4   3   8      326.86      287.47     12.53 o
  -3   3   8      448.95      467.34     16.95 o
  -2   3   8     1785.76     1745.95     34.21 o
  -1   3   8      131.80      127.76      8.62 o
   0   3   8     1538.23     1472.07     28.41 o
   1   3   8      372.88      354.19     26.42 o
   2   3   8      737.42      700.79     21.47 o
   3   3   8       42.79       36.78      7.58 o
   4   3   8      324.17      309.47     16.05 o
   5   3   8      270.66      277.37     16.64 o
   6   3   8        3.63       13.69      5.66 o
   7   3   8       79.13       71.62      8.82 o
   8   3   8     1847.79     1872.49     41.26 o
   9   3   8     1152.75     1063.83     72.60 o
  10   3   8      350.20      248.34     20.10 o
  11   3   8        8.46       25.42     12.70 o
  12   3   8      389.77      311.96     30.34 o
  13   3   8     1038.50      988.64     46.33 o
 -14   4   8      488.82      487.49     81.78 o
 -13   4   8     1404.04     1391.95     40.28 o
 -12   4   8      903.84      844.11     31.27 o
 -11   4   8        8.36        8.72      7.71 o
 -10   4   8      535.27      549.94     17.36 o
  -9   4   8     7213.29     7173.80     91.93 o
  -8   4   8     3113.23     3209.02     58.94 o
  -7   4   8     1107.36     1119.80     20.99 o
  -6   4   8     3535.48     3479.82     47.27 o
  -5   4   8     2571.03     2513.48     36.87 o
  -4   4   8     1277.55     1154.74     22.95 o
  -3   4   8     4757.88     4863.92     66.03 o
  -2   4   8     3882.38     3870.15     63.06 o
  -1   4   8      281.24      222.95     12.34 o
   0   4   8     2754.97     2802.81     54.25 o
   1   4   8     2799.31     2804.31     53.96 o
   2   4   8     2962.71     2781.58     53.73 o
   3   4   8      210.23      163.00     19.22 o
   4   4   8      363.51      290.53     17.49 o
   5   4   8       30.20       30.04      6.27 o
   6   4   8      937.34      912.44     24.94 o
   7   4   8     2170.47     2220.12     54.98 o
   8   4   8       71.90       60.84      9.69 o
   9   4   8       15.49       13.47      7.41 o
  10   4   8       17.70        6.40      8.44 o
  11   4   8      291.92      328.19     30.04 o
  12   4   8      110.34      155.20     24.51 o
  13   4   8     1099.00     1190.68     52.71 o
 -14   5   8     1155.50     1200.11     37.80 o
 -13   5   8      459.64      445.11     23.73 o
 -12   5   8      871.54      882.89     45.88 o
 -11   5   8      478.94      546.18     26.09 o
 -10   5   8     1010.57     1023.10     40.13 o
  -9   5   8     2879.67     2951.25     48.05 o
  -8   5   8     3758.43     3724.19     58.10 o
  -7   5   8      818.50      835.86     18.09 o
  -6   5   8     1350.94     1386.13     24.59 o
  -5   5   8     3340.46     3370.12     46.66 o
  -4   5   8     1505.21     1602.85     30.83 o
  -3   5   8     4583.19     4632.36     64.75 o
  -2   5   8      630.46      639.44     17.62 o
  -1   5   8     1138.30     1088.13     28.71 o
   0   5   8     3499.59     3429.14     71.63 o
   1   5   8     4942.41     5025.30    129.63 o
   2   5   8     2639.22     2676.75     69.54 o
   3   5   8      416.65      368.27     33.40 o
   4   5   8     1236.38     1168.80     40.20 o
   5   5   8     4082.61     4086.19     80.35 o
   6   5   8      679.42      664.97     25.86 o
   7   5   8     1507.82     1517.44     87.94 o
   8   5   8     2101.71     2192.23     78.61 o
   9   5   8      369.38      441.92     81.24 o
  10   5   8      319.04      351.29     51.50 o
  11   5   8      450.55      431.74     35.39 o
  12   5   8      642.48      669.45     40.86 o
  13   5   8      162.58      124.80     21.09 o
 -14   6   8      177.76      208.98     18.72 o
 -13   6   8      331.63      369.96     23.97 o
 -12   6   8      447.63      470.84     26.77 o
 -11   6   8      121.48      131.69     15.07 o
 -10   6   8        4.17        0.94      7.35 o
  -9   6   8      209.86      206.05     12.91 o
  -8   6   8      137.40      133.67      9.76 o
  -7   6   8     1267.52     1229.57     23.45 o
  -6   6   8      980.61      954.63     20.01 o
  -5   6   8     1009.45      911.95     19.46 o
  -4   6   8     2466.98     2498.67     45.04 o
  -3   6   8     1883.54     1787.41     29.91 o
  -2   6   8     1064.39      933.76     21.03 o
  -1   6   8     2035.16     1837.30     41.34 o
   0   6   8     2112.87     2013.69     49.82 o
   1   6   8     3973.75     3958.65     82.05 o
   2   6   8     3733.06     3770.53     79.32 o
   3   6   8     3888.95     3893.88     81.47 o
   4   6   8     2452.11     2511.12     58.84 o
   5   6   8      180.38      202.56     13.08 o
   6   6   8     1116.49     1147.44     29.44 o
   7   6   8     1047.36     1031.40     27.72 o
   8   6   8     1049.48     1055.82     33.71 o
   9   6   8     1139.05     1228.03     59.02 o
  10   6   8     1828.61     1866.44     72.14 o
  11   6   8      692.47      710.26     43.38 o
  12   6   8     1277.61     1407.79     70.90 o
 -13   7   8      296.39      249.02     28.31 o
 -12   7   8      124.57       99.55     14.56 o
 -11   7   8      286.55      308.70     28.85 o
 -10   7   8      727.99      717.86     29.77 o
  -9   7   8      300.09      335.15     21.86 o
  -8   7   8      365.88      405.59     18.26 o
  -7   7   8      901.34      943.90     25.07 o
  -6   7   8      263.58      256.55     12.63 o
  -5   7   8       69.78       70.07      6.92 o
  -4   7   8     1484.18     1558.77     30.46 o
  -3   7   8       15.22       24.62      5.38 o
  -2   7   8        1.77        7.16      4.52 o
  -1   7   8       55.75       61.01     10.10 o
   0   7   8      362.84      381.07     22.05 o
   1   7   8      837.90      828.57     29.73 o
   2   7   8      653.66      596.11     28.21 o
   3   7   8     2862.44     2946.55     67.26 o
   4   7   8      596.74      588.88     21.68 o
   5   7   8      185.15      188.58     12.69 o
   6   7   8     2826.77     2775.94     64.64 o
   7   7   8      855.86      865.88     36.21 o
   8   7   8       36.61       30.86      8.83 o
   9   7   8      581.58      625.38     44.77 o
  10   7   8      302.92      312.94     31.80 o
  11   7   8      269.85      321.71     32.81 o
  12   7   8       10.67       15.69     14.93 o
 -12   8   8        3.62        5.81      9.83 o
 -11   8   8      256.47      307.03     22.92 o
 -10   8   8     1882.94     1967.14     53.71 o
  -9   8   8      221.30      205.31     18.33 o
  -8   8   8      355.26      356.49     20.08 o
  -7   8   8        2.37       13.79      6.16 o
  -6   8   8       99.79      101.70      9.97 o
  -5   8   8       20.37       34.79      6.62 o
  -4   8   8      470.41      515.34     17.08 o
  -3   8   8     2771.18     2800.07     47.87 o
  -2   8   8      948.18      935.72     25.14 o
  -1   8   8     1151.09     1073.62     30.31 o
   0   8   8     4862.08     4789.14     98.33 o
   1   8   8      897.27      865.19     58.96 o
   2   8   8      428.99      443.51     24.84 o
   3   8   8       74.72       61.36     11.22 o
   4   8   8      148.63      145.14     11.32 o
   5   8   8        2.00        3.99     10.90 o
   6   8   8       26.42       25.27      9.24 o
   7   8   8      180.21      197.95     17.28 o
   8   8   8        2.28       -4.02      7.95 o
   9   8   8       94.59       71.66     22.83 o
  10   8   8      618.92      673.39     64.03 o
  11   8   8       37.48       31.19     16.05 o
 -11   9   8       69.79       70.37     13.35 o
 -10   9   8      657.04      602.25     35.51 o
  -9   9   8     1980.84     2220.12     89.12 o
  -8   9   8     1420.11     1391.42     59.68 o
  -7   9   8      874.56      891.34     31.50 o
  -6   9   8      713.73      712.00     28.61 o
  -5   9   8      767.38      757.52     21.59 o
  -4   9   8       87.47       83.06      8.63 o
  -3   9   8      410.96      380.23     17.27 o
  -2   9   8      210.05      201.77     15.01 o
  -1   9   8      318.76      326.20     16.65 o
   0   9   8       43.71       50.58     10.66 o
   1   9   8       34.38       41.15     13.21 o
   2   9   8     2150.23     2067.51     63.38 o
   3   9   8     1157.21     1131.24     38.21 o
   4   9   8       27.50       36.19     10.41 o
   5   9   8      326.12      318.78     22.40 o
   6   9   8      432.24      458.31     26.81 o
   7   9   8      361.49      414.16     25.52 o
   8   9   8      251.86      233.84     29.27 o
   9   9   8        2.79        8.79     12.92 o
  10   9   8      551.04      540.65     44.12 o
 -10  10   8      313.58      344.56     28.41 o
  -9  10   8     1375.22     1290.84     48.11 o
  -8  10   8      488.99      497.70     30.31 o
  -7  10   8      566.22      624.69     46.66 o
  -6  10   8      951.46      973.04     32.79 o
  -5  10   8     1028.16     1048.78     31.96 o
  -4  10   8     1178.15     1260.94     30.71 o
  -3  10   8      632.06      659.29     22.69 o
  -2  10   8     2017.55     2095.00     55.06 o
  -1  10   8      714.40      731.05     39.57 o
   0  10   8      291.01      327.90     18.73 o
   1  10   8     2043.99     2141.09     58.00 o
   2  10   8     2465.97     2460.49     75.24 o
   3  10   8      329.78      338.36     24.58 o
   4  10   8      599.91      591.70     31.20 o
   5  10   8       62.39       67.09     12.47 o
   6  10   8        6.80       19.18     10.20 o
   7  10   8      142.22      171.22     21.32 o
   8  10   8      804.63      782.04     55.03 o
   9  10   8     1224.90     1244.44     94.56 o
  -9  11   8      608.33      516.97     57.67 o
  -8  11   8      148.08      198.61     21.31 o
  -7  11   8      117.45      162.05     19.53 o
  -6  11   8      840.45      875.60     33.96 o
  -5  11   8      940.23      978.72     35.43 o
  -4  11   8     1446.19     1237.40     41.44 o
  -3  11   8      149.73      144.93     16.67 o
  -2  11   8      712.08      696.70     37.27 o
  -1  11   8      341.51      278.66     25.87 o
   0  11   8        2.90       23.82     15.39 o
   1  11   8      237.20      268.48     21.89 o
   2  11   8     1236.46     1157.57     41.33 o
   3  11   8     1621.64     1607.86     61.44 o
   4  11   8      811.00      938.43     63.10 o
   5  11   8      371.34      418.34     27.61 o
   6  11   8      414.46      569.96     48.27 o
   7  11   8      369.27      361.20     59.84 o
   8  11   8      421.07      565.94     74.98 o
  -8  12   8       13.06        5.44     18.70 o
  -7  12   8       21.44       22.50     11.64 o
  -6  12   8       11.01        2.38     10.00 o
  -5  12   8       86.69       91.82     13.92 o
  -4  12   8        1.58        5.07     11.07 o
  -3  12   8     1625.46     1597.25     48.73 o
  -2  12   8     1095.32     1036.81     51.27 o
  -1  12   8       64.69       71.63     16.87 o
   0  12   8       30.99       39.32     15.98 o
   1  12   8       19.55       43.51     15.23 o
   2  12   8      528.24      620.24     98.51 o
   3  12   8      713.96      779.65     45.41 o
   4  12   8      192.64      270.89     51.06 o
   5  12   8       15.00       -6.83     14.53 o
   6  12   8      189.28      205.95     31.50 o
  -5  13   8      196.27      172.03     40.44 o
  -4  13   8      378.86      374.22     41.83 o
  -3  13   8      794.40     1065.31     65.23 o
  -2  13   8      155.30      142.76     27.15 o
  -1  13   8       71.69       90.96     24.52 o
   0  13   8      103.76      109.85     20.22 o
   1  13   8        2.90        0.98     12.67 o
   2  13   8      137.31      123.90     38.29 o
   3  13   8      215.46      204.65     25.55 o
   4  13   8       73.54       22.62     18.62 o
 -15   1   9       40.55       32.05     21.18 o
 -14   1   9       46.47       34.91     19.17 o
 -13   1   9        2.73       -2.17     10.27 o
 -12   1   9      423.62      397.63     17.18 o
 -11   1   9      174.63      162.70     14.40 o
 -10   1   9      336.08      326.29     11.37 o
  -9   1   9     1689.03     1716.40     33.81 o
  -8   1   9       28.96       27.20      6.28 o
  -7   1   9     1076.63     1107.85     21.06 o
  -6   1   9     1505.01     1559.39     26.46 o
  -5   1   9     3258.73     3256.87     42.72 o
  -4   1   9     1546.61     1761.19     27.25 o
  -3   1   9      582.04      588.52     13.98 o
  -2   1   9     1335.22     1249.66     25.76 o
  -1   1   9     1301.41     1300.21     26.56 o
   0   1   9    12077.42    12821.88    153.19 o
   1   1   9     3895.57     3948.59     70.60 o
   2   1   9      423.70      428.11     19.39 o
   3   1   9        9.80        6.40      5.24 o
   4   1   9      211.31      195.10     15.09 o
   5   1   9       37.38       27.95      6.71 o
   6   1   9       70.99       56.87      9.64 o
   7   1   9       55.57       56.03      9.82 o
   8   1   9     1095.69     1055.48     33.86 o
   9   1   9      466.12      548.50     29.67 o
  10   1   9      583.37      599.03     33.01 o
  11   1   9        9.23       15.00     10.14 o
  12   1   9      522.94      501.90     43.20 o
  13   1   9       21.16       33.15     14.63 o
 -14   2   9        1.30       -8.55     10.50 o
 -13   2   9       14.39       -0.19     11.06 o
 -12   2   9       15.08        6.88      6.44 o
 -11   2   9      246.98      256.49     15.93 o
 -10   2   9      183.70      197.27      9.75 o
  -9   2   9     1046.67     1087.78     21.94 o
  -8   2   9      362.13      367.00     13.87 o
  -7   2   9       37.40       39.12      5.31 o
  -6   2   9      335.20      355.22     15.41 o
  -5   2   9      280.83      276.71     11.98 o
  -4   2   9      334.33      354.42     12.87 o
  -3   2   9       61.34       87.76      6.49 o
  -2   2   9      278.59      284.64     16.34 o
  -1   2   9      197.50      218.37     13.36 o
   0   2   9      380.09      354.34     15.55 o
   1   2   9     1423.06     1496.14     35.01 o
   2   2   9     1393.95     1372.11     33.38 o
   3   2   9       53.23       81.08      9.13 o
   4   2   9      394.82      343.39     17.66 o
   5   2   9        4.40        5.74      5.51 o
   6   2   9       10.38        8.37      6.09 o
   7   2   9       95.71       96.42     18.64 o
   8   2   9        1.91       -5.78      6.60 o
   9   2   9       12.88       15.05      9.55 o
  10   2   9      188.82      184.58     19.11 o
  11   2   9        6.66       13.48     13.01 o
  12   2   9      134.38      132.84     27.64 o
  13   2   9       44.04       27.69     13.92 o
 -14   3   9       55.76       89.48     18.49 o
 -13   3   9       19.01       -3.81      7.13 o
 -12   3   9        0.33       -6.75      7.10 o
 -11   3   9       97.21       80.46     18.39 o
 -10   3   9       85.86       94.27      8.88 o
  -9   3   9       20.11       13.02      4.78 o
  -8   3   9      197.12      210.81     10.85 o
  -7   3   9     1643.03     1710.01     26.80 o
  -6   3   9       10.32        8.64      4.11 o
  -5   3   9      890.09      957.70     20.91 o
  -4   3   9      883.41      977.96     21.36 o
  -3   3   9        1.27       13.52      4.64 o
  -2   3   9      203.46      253.70     12.45 o
  -1   3   9       88.94      107.37      8.41 o
   0   3   9      730.50      749.64     27.00 o
   1   3   9        3.74       -4.43      4.43 o
   2   3   9      123.47      112.50     10.48 o
   3   3   9     1855.04     1819.76     50.01 o
   4   3   9      494.73      469.03     20.79 o
   5   3   9      146.62      154.32     11.08 o
   6   3   9      554.23      554.31     22.01 o
   7   3   9      628.98      624.31     31.15 o
   8   3   9      425.75      428.84     27.07 o
   9   3   9      112.67      115.25     15.28 o
  10   3   9       71.99       82.40     16.28 o
  11   3   9      155.43      153.83     22.27 o
  12   3   9       12.38       -4.32     10.95 o
  13   3   9        6.59       10.44     13.00 o
 -14   4   9       31.23       32.34     26.16 o
 -13   4   9       48.49       78.78     11.96 o
 -12   4   9       58.19       99.32     14.09 o
 -11   4   9      113.00       99.51     19.12 o
 -10   4   9       11.84        8.23      7.92 o
  -9   4   9       36.94       22.72      6.39 o
  -8   4   9      342.70      306.67     12.33 o
  -7   4   9        1.14       -1.63      3.88 o
  -6   4   9      992.86     1011.63     20.66 o
  -5   4   9        1.17        8.18      4.48 o
  -4   4   9      890.80      948.79     21.24 o
  -3   4   9     3638.46     3604.28     53.19 o
  -2   4   9     2149.86     2126.95     41.28 o
  -1   4   9     1937.48     1864.82     41.42 o
   0   4   9     1940.63     1936.64     47.95 o
   1   4   9      258.67      293.91     16.54 o
   2   4   9       22.31       34.69      7.25 o
   3   4   9      433.58      400.86     20.79 o
   4   4   9      119.41      103.74     13.51 o
   5   4   9        2.97        3.41      5.11 o
   6   4   9      154.63      122.07     12.16 o
   7   4   9     1528.01     1521.45     40.44 o
   8   4   9        5.94       15.77      7.25 o
   9   4   9       24.81       39.11     11.25 o
  10   4   9        0.89        2.34      9.26 o
  11   4   9       72.47       68.12     19.79 o
  12   4   9        7.49       10.93     13.06 o
 -14   5   9       73.19       41.87     14.12 o
 -13   5   9       51.20       60.32     12.18 o
 -12   5   9      104.02      116.23     14.58 o
 -11   5   9       96.64       70.10     12.49 o
 -10   5   9     1438.40     1376.55     41.57 o
  -9   5   9      379.26      408.27     16.68 o
  -8   5   9      195.42      195.78     13.08 o
  -7   5   9      230.81      211.06     10.65 o
  -6   5   9       13.19       19.68      5.02 o
  -5   5   9      425.97      395.88     14.40 o
  -4   5   9        0.94        3.05      3.97 o
  -3   5   9       58.49       68.99      7.04 o
  -2   5   9       13.63        9.33      6.43 o
  -1   5   9        4.11        2.99      5.48 o
   0   5   9      183.90      209.83     24.36 o
   1   5   9      849.58      849.77     29.50 o
   2   5   9      244.86      237.34     17.55 o
   3   5   9       27.01       36.65      8.68 o
   4   5   9      562.65      612.45     28.67 o
   5   5   9     2690.64     2838.91     63.77 o
   6   5   9      684.65      690.41     22.81 o
   7   5   9      262.32      243.04     14.95 o
   8   5   9        0.00       -7.22      7.22 o
   9   5   9       19.80       14.91      9.58 o
  10   5   9       16.62       26.26     14.81 o
  11   5   9      185.04      147.28     23.45 o
  12   5   9        0.65       -3.46     12.79 o
 -13   6   9        2.36        9.43      9.90 o
 -12   6   9        0.50       15.15      9.61 o
 -11   6   9       48.66       25.38      9.95 o
 -10   6   9       39.06       31.29     10.25 o
  -9   6   9        0.44       -0.45      6.54 o
  -8   6   9      425.18      452.65     20.11 o
  -7   6   9        6.87        8.31      5.99 o
  -6   6   9     1853.92     1752.79     30.31 o
  -5   6   9       25.05       27.72      5.59 o
  -4   6   9      498.48      521.33     16.59 o
  -3   6   9      761.93      807.94     20.11 o
  -2   6   9        8.71       11.20      4.83 o
  -1   6   9       16.95       20.05      6.87 o
   0   6   9       72.46       74.60     10.07 o
   1   6   9      848.08      830.13     30.78 o
   2   6   9      736.06      715.44     33.29 o
   3   6   9      228.02      198.47     19.39 o
   4   6   9      126.57      153.60     24.52 o
   5   6   9      374.92      393.46     20.00 o
   6   6   9      332.18      306.79     18.64 o
   7   6   9       55.98       64.00     13.04 o
   8   6   9       81.82       98.44     12.80 o
   9   6   9      727.64      694.93     49.68 o
  10   6   9        9.81       14.83     13.67 o
  11   6   9      460.46      363.03     34.56 o
  12   6   9        8.95       17.73     14.27 o
 -12   7   9      149.68      216.28     39.88 o
 -11   7   9       41.81       70.58     14.02 o
 -10   7   9       19.47       15.20      9.23 o
  -9   7   9      360.91      381.78     24.16 o
  -8   7   9      317.41      294.02     14.91 o
  -7   7   9        8.82       -2.35      5.42 o
  -6   7   9        0.05        1.90      5.27 o
  -5   7   9     1777.94     1830.21     31.88 o
  -4   7   9      141.17      138.71      9.79 o
  -3   7   9      151.42      153.38     10.26 o
  -2   7   9      360.83      387.71     16.92 o
  -1   7   9      472.48      459.23     22.39 o
   0   7   9      437.25      411.63     27.66 o
   1   7   9       94.78       92.36     12.69 o
   2   7   9       20.35       30.74      9.02 o
   3   7   9      502.80      519.17     27.31 o
   4   7   9      150.56      147.43     15.70 o
   5   7   9      294.52      317.43     26.42 o
   6   7   9      232.28      247.38     19.20 o
   7   7   9       34.03       31.69     10.00 o
   8   7   9     1164.24     1249.83     39.64 o
   9   7   9      668.86      623.36     45.83 o
  10   7   9      361.53      341.52     34.77 o
  11   7   9       54.66       42.59     17.39 o
 -12   8   9       58.51       68.86     23.50 o
 -11   8   9        5.47        2.80     10.63 o
 -10   8   9       18.00        0.99      9.16 o
  -9   8   9       45.79       31.73     10.66 o
  -8   8   9       62.85       76.90     12.64 o
  -7   8   9      151.63      177.99     12.27 o
  -6   8   9      304.02      315.48     15.74 o
  -5   8   9     1047.10      983.28     26.33 o
  -4   8   9       76.98       46.34      7.54 o
  -3   8   9      441.20      463.46     19.74 o
  -2   8   9       57.41       53.74      7.81 o
  -1   8   9     1167.51     1172.06     37.58 o
   0   8   9      501.83      510.08     28.26 o
   1   8   9        0.95        2.24      7.50 o
   2   8   9      133.22      141.04     15.52 o
   3   8   9      803.14      900.11     34.25 o
   4   8   9      375.33      367.81     26.00 o
   5   8   9        5.97       10.23      8.12 o
   6   8   9      183.79      208.77     19.75 o
   7   8   9     1829.37     1850.52     51.47 o
   8   8   9       54.02       61.62     14.68 o
   9   8   9       44.99       49.35     18.22 o
  10   8   9      130.78      118.10     32.71 o
 -11   9   9      196.70      225.10     23.98 o
 -10   9   9       12.14       10.86     11.29 o
  -9   9   9        3.18       -3.93      8.82 o
  -8   9   9     1113.84     1116.34     37.92 o
  -7   9   9     2115.21     2053.48     48.66 o
  -6   9   9        8.87        7.59      6.23 o
  -5   9   9       34.96       34.06      7.24 o
  -4   9   9      222.89      221.65     15.02 o
  -3   9   9       58.49       63.14      9.16 o
  -2   9   9      916.50      955.37     26.93 o
  -1   9   9      133.42      138.48     15.92 o
   0   9   9       26.05       24.43      9.70 o
   1   9   9       33.91       44.41     11.14 o
   2   9   9      185.52      154.46     16.85 o
   3   9   9      550.42      520.64     29.56 o
   4   9   9      135.34      118.98     15.18 o
   5   9   9        6.84       12.12      9.50 o
   6   9   9        0.56       11.74      9.33 o
   7   9   9        6.53       24.60     10.03 o
   8   9   9      876.60      772.98     81.67 o
   9   9   9        9.53      -13.17     18.36 o
 -10  10   9      165.88      176.69     18.46 o
  -9  10   9       77.50      105.28     16.99 o
  -8  10   9      296.54      322.88     25.74 o
  -7  10   9      218.85      220.06     25.44 o
  -6  10   9      156.29      140.71     14.18 o
  -5  10   9      178.37      191.43     15.55 o
  -4  10   9       85.88       86.58     13.37 o
  -3  10   9        0.35       -5.66      5.66 o
  -2  10   9       34.68       33.82      7.91 o
  -1  10   9       46.92       29.47      7.92 o
   0  10   9       48.83       51.43      9.13 o
   1  10   9        8.92       10.05      9.41 o
   2  10   9      316.55      360.74     25.67 o
   3  10   9      248.20      252.40     21.49 o
   4  10   9       38.27       25.91     11.29 o
   5  10   9      174.48      224.21     27.52 o
   6  10   9      588.24      657.38     34.49 o
   7  10   9       19.52       -4.67     11.15 o
   8  10   9       42.00       25.56     17.37 o
  -8  11   9       61.17       39.40     24.25 o
  -7  11   9       24.41       32.38     15.67 o
  -6  11   9       11.20        6.99     13.40 o
  -5  11   9        4.22        5.89     11.57 o
  -4  11   9      447.00      430.61     27.71 o
  -3  11   9       41.26       54.14     15.18 o
  -2  11   9       17.74        1.42      8.24 o
  -1  11   9     1049.92     1027.72     34.79 o
   0  11   9        7.64       11.85      8.94 o
   1  11   9        3.74       13.37     11.15 o
   2  11   9      150.66      109.09     16.62 o
   3  11   9        0.17        0.08      9.85 o
   4  11   9        9.59       20.46     11.13 o
   5  11   9       33.49       29.35     12.04 o
   6  11   9        2.92       16.95     13.20 o
   7  11   9       58.51       95.21     24.00 o
  -7  12   9       70.75       51.71     14.51 o
  -6  12   9       40.04       43.65     13.11 o
  -5  12   9      102.23       96.29     37.03 o
  -4  12   9      157.88      225.53     24.72 o
  -3  12   9       24.13       14.51     13.88 o
  -2  12   9      343.47      382.12     27.22 o
  -1  12   9       44.90       18.81     10.45 o
   0  12   9      100.01      118.43     20.13 o
   1  12   9       60.33       60.17     16.60 o
   2  12   9       10.78       22.86     13.67 o
   3  12   9       43.19       61.66     17.06 o
   4  12   9       16.76       44.58     16.01 o
   5  12   9       19.23       40.52     19.27 o
  -4  13   9       71.10       42.99     27.55 o
  -3  13   9        2.81       10.44     17.28 o
  -2  13   9       76.52       79.40     25.18 o
  -1  13   9       30.33       54.59     21.05 o
   0  13   9       37.74       14.48     16.50 o
   1  13   9       37.01       13.50     27.79 o
   2  13   9        3.36       16.86     14.20 o
 -14   0  10       89.11       19.52     28.58 o
 -13   0  10      248.03      379.24     46.18 o
 -12   0  10       10.89       26.23      8.82 o
 -11   0  10       63.08       52.73     10.34 o
 -10   0  10      549.57      570.51     47.73 o
  -9   0  10      317.31      394.92     27.35 o
  -8   0  10     1177.66     1106.42     50.21 o
  -7   0  10      548.68      514.84     32.88 o
  -6   0  10     3913.06     3803.58     76.67 o
  -5   0  10      892.26      863.71     25.65 o
  -4   0  10     1079.46     1230.38     31.69 o
  -3   0  10      277.28      206.82     20.21 o
  -2   0  10      209.43      171.14     14.19 o
  -1   0  10      140.02      154.19     13.37 o
   0   0  10     1059.36      982.72     35.96 o
   1   0  10      449.46      437.39     26.17 o
   2   0  10      390.58      378.20     24.17 o
   3   0  10      467.71      433.40     52.33 o
   4   0  10      282.22      335.25     29.54 o
   5   0  10       76.37       37.68     12.79 o
   6   0  10       10.84        6.29     10.51 o
   7   0  10      724.43      738.00     43.21 o
   8   0  10        4.28        6.41     12.10 o
   9   0  10      682.49      560.59     58.13 o
  10   0  10      334.99      388.75     48.65 o
  11   0  10      245.16      327.03     45.55 o
  12   0  10      205.71      226.39     39.59 o
 -14   1  10      187.74      102.54     27.00 o
 -13   1  10      343.84      299.90     27.91 o
 -12   1  10      781.08      781.90     21.73 o
 -11   1  10       16.62       13.20      6.98 o
 -10   1  10      110.76      121.13     12.51 o
  -9   1  10     1167.26     1308.91     30.52 o
  -8   1  10     1513.60     1610.45     29.66 o
  -7   1  10      481.55      536.04     15.90 o
  -6   1  10      388.24      390.88     14.07 o
  -5   1  10     1855.49     1831.05     29.05 o
  -4   1  10      452.43      454.14     14.93 o
  -3   1  10      619.80      570.90     17.33 o
  -2   1  10      146.36      155.95      9.58 o
  -1   1  10      976.53      940.39     24.18 o
   0   1  10     2387.46     2261.10     43.35 o
   1   1  10     4756.57     4551.14     80.83 o
   2   1  10     2081.23     1872.53     42.35 o
   3   1  10      359.61      299.27     17.47 o
   4   1  10      961.52      982.09     33.40 o
   5   1  10     1750.15     1804.19     47.74 o
   6   1  10     1196.18     1206.75     37.57 o
   7   1  10        5.94       11.73      8.06 o
   8   1  10       18.80       35.44     11.60 o
   9   1  10       51.20       34.99     15.83 o
  10   1  10      937.85      884.02     47.25 o
  11   1  10      304.75      298.68     30.25 o
  12   1  10       21.69        9.64     13.32 o
 -14   2  10      530.02      648.95     55.52 o
 -13   2  10     1328.51     1441.24     40.85 o
 -12   2  10     1459.34     1496.20     37.26 o
 -11   2  10        8.55       29.27      9.06 o
 -10   2  10     1499.33     1484.43     37.12 o
  -9   2  10     1937.63     1864.69     35.22 o
  -8   2  10       92.51      135.90      8.71 o
  -7   2  10     2715.75     2699.71     40.20 o
  -6   2  10     1781.65     1771.14     40.20 o
  -5   2  10      823.67      701.02     17.21 o
  -4   2  10     3014.14     2818.44     40.48 o
  -3   2  10     2470.91     2326.67     34.51 o
  -2   2  10      226.84      163.56      9.79 o
  -1   2  10     2021.51     1998.44     52.55 o
   0   2  10     2630.41     2604.97     52.99 o
   1   2  10     3440.29     3505.08     66.25 o
   2   2  10      331.22      301.42     17.33 o
   3   2  10       59.96       45.36      8.03 o
   4   2  10       35.03       28.68     10.99 o
   5   2  10       46.80       37.84      9.31 o
   6   2  10     4168.37     4177.81     87.37 o
   7   2  10      979.31      935.21     37.62 o
   8   2  10        9.63       17.61      9.71 o
   9   2  10     1851.44     1879.98     58.24 o
  10   2  10     1574.33     1610.25     53.07 o
  11   2  10      126.49       80.03     18.79 o
  12   2  10       90.58       68.59     22.19 o
 -14   3  10      216.53      192.36     24.27 o
 -13   3  10     1040.62     1000.28     53.53 o
 -12   3  10     1393.47     1340.06     45.95 o
 -11   3  10     1216.04     1249.27     38.79 o
 -10   3  10      187.30      204.49     14.79 o
  -9   3  10     1014.96     1091.24     25.26 o
  -8   3  10     1584.67     1593.01     29.81 o
  -7   3  10     1084.14     1051.78     21.72 o
  -6   3  10     2712.86     2679.50     43.01 o
  -5   3  10      228.46      216.12     11.54 o
  -4   3  10     1950.88     1939.78     47.80 o
  -3   3  10      170.76      157.10     10.07 o
  -2   3  10     1268.47     1244.18     27.39 o
  -1   3  10      121.98      109.85     10.64 o
   0   3  10     1544.60     1398.26     39.24 o
   1   3  10     1271.65     1213.37     32.24 o
   2   3  10      680.72      599.04     24.04 o
   3   3  10      909.24      865.83     26.93 o
   4   3  10     1903.54     1880.53     43.44 o
   5   3  10      519.94      561.91     21.33 o
   6   3  10      196.94      222.52     35.52 o
   7   3  10     1573.43     1611.66    102.71 o
   8   3  10      182.09      223.05     35.70 o
   9   3  10       55.82       52.28     13.17 o
  10   3  10        5.61       10.74     10.27 o
  11   3  10      129.54      163.59     24.35 o
  12   3  10      323.54      301.08     31.26 o
 -13   4  10     1142.42     1186.67     61.22 o
 -12   4  10      329.91      376.66     23.63 o
 -11   4  10      395.66      429.46     27.12 o
 -10   4  10      693.21      689.78     30.78 o
  -9   4  10     1792.19     1782.47     34.86 o
  -8   4  10     1327.82     1348.54     29.19 o
  -7   4  10        5.23        4.63      4.80 o
  -6   4  10     2686.16     2799.78     42.15 o
  -5   4  10     1618.58     1658.87     31.26 o
  -4   4  10      366.44      324.89     14.22 o
  -3   4  10      347.80      373.97     15.47 o
  -2   4  10     1463.95     1378.36     35.00 o
  -1   4  10      502.99      527.46     35.73 o
   0   4  10     1461.18     1415.48     35.86 o
   1   4  10       64.58       52.72      8.36 o
   2   4  10        5.16        7.20      5.80 o
   3   4  10        2.72        2.51      5.51 o
   4   4  10       19.64       23.36      8.17 o
   5   4  10      972.35     1008.49     36.95 o
   6   4  10       42.90       31.79      7.70 o
   7   4  10       87.49       98.30     15.07 o
   8   4  10       68.08       65.29     15.70 o
   9   4  10       44.86       57.05     22.92 o
  10   4  10      124.65      110.75     21.08 o
  11   4  10        2.98       24.10     14.61 o
  12   4  10        4.25       16.66     14.55 o
 -13   5  10        2.60       16.02     11.32 o
 -12   5  10      370.84      337.08     23.09 o
 -11   5  10      302.46      329.81     31.22 o
 -10   5  10       10.38       20.87      9.56 o
  -9   5  10      224.74      266.68     15.38 o
  -8   5  10      702.72      652.46     20.44 o
  -7   5  10      386.84      371.79     19.21 o
  -6   5  10      232.72      240.78     15.07 o
  -5   5  10     1785.29     1824.51     31.71 o
  -4   5  10       73.66       73.37      7.27 o
  -3   5  10       56.82       53.47      9.34 o
  -2   5  10      497.31      466.20     24.44 o
  -1   5  10      457.82      417.67     31.45 o
   0   5  10      185.34      168.91     15.33 o
   1   5  10      598.10      620.08     28.29 o
   2   5  10       60.41       75.40     16.91 o
   3   5  10       42.35       46.45     14.46 o
   4   5  10        6.99        2.60      7.08 o
   5   5  10      410.57      430.97     22.96 o
   6   5  10      125.88      129.18     12.02 o
   7   5  10       48.59       39.72      8.44 o
   8   5  10      786.03      753.75     35.65 o
   9   5  10       53.82       81.48     14.86 o
  10   5  10      104.88      108.81     21.82 o
  11   5  10      128.58      180.41     26.46 o
 -13   6  10      588.44      624.82     53.68 o
 -12   6  10      356.93      329.36     23.83 o
 -11   6  10       36.47       20.93      9.94 o
 -10   6  10        3.93        3.20      8.35 o
  -9   6  10        2.00        5.71      8.41 o
  -8   6  10       77.84       66.99      8.35 o
  -7   6  10      150.17      153.43     11.31 o
  -6   6  10      144.11      155.09     11.25 o
  -5   6  10       31.40       34.30      6.41 o
  -4   6  10       53.81       49.22      7.30 o
  -3   6  10        3.13        5.40      4.96 o
  -2   6  10        8.80        1.13      5.16 o
  -1   6  10       16.16       14.60     11.77 o
   0   6  10      680.45      680.35     30.19 o
   1   6  10      786.96      819.23     35.87 o
   2   6  10     1311.65     1330.77     47.23 o
   3   6  10     1285.67     1304.26     46.99 o
   4   6  10      391.16      407.59     28.42 o
   5   6  10       73.80       78.10     11.05 o
   6   6  10     1722.68     1756.43     56.78 o
   7   6  10      205.87      215.75     24.21 o
   8   6  10       43.02       45.53     26.54 o
   9   6  10      515.08      504.44     56.46 o
  10   6  10      322.27      325.01     33.88 o
  11   6  10       89.51      133.58     23.65 o
 -12   7  10      639.43      686.31     50.60 o
 -11   7  10      143.81      155.23     23.61 o
 -10   7  10      563.76      596.06     31.59 o
  -9   7  10      345.36      320.30     26.58 o
  -8   7  10       83.36       94.65     12.05 o
  -7   7  10      254.53      281.52     15.34 o
  -6   7  10     1471.00     1500.41     32.67 o
  -5   7  10      938.07      922.00     24.76 o
  -4   7  10     2653.14     2634.30     50.79 o
  -3   7  10     2052.22     1981.01     39.25 o
  -2   7  10     1025.43      970.85     25.34 o
  -1   7  10     1165.66     1055.75     36.25 o
   0   7  10     1922.79     1757.47     49.42 o
   1   7  10     1016.37      954.62     34.43 o
   2   7  10      236.62      221.69     18.63 o
   3   7  10       36.47       24.28      9.89 o
   4   7  10      590.94      566.07     29.69 o
   5   7  10      831.43      788.00     44.98 o
   6   7  10     1968.03     1927.27     53.38 o
   7   7  10     1384.02     1397.43     43.82 o
   8   7  10       69.05       59.25     12.38 o
   9   7  10     1006.58     1064.45     56.39 o
  10   7  10     1248.17     1318.91     63.84 o
 -11   8  10     1978.37     1939.90     63.26 o
 -10   8  10     2047.98     2187.85     67.36 o
  -9   8  10      699.76      719.47     33.49 o
  -8   8  10      214.52      189.68     16.30 o
  -7   8  10      962.00      937.23     25.65 o
  -6   8  10      294.00      321.05     17.25 o
  -5   8  10      232.73      244.66     14.44 o
  -4   8  10      344.73      351.62     17.14 o
  -3   8  10     1899.36     1975.34     43.00 o
  -2   8  10      837.95      898.96     26.89 o
  -1   8  10     2615.88     2745.50     59.19 o
   0   8  10     1985.24     2105.62     56.94 o
   1   8  10      642.94      660.98     38.44 o
   2   8  10       10.32       11.03      8.84 o
   3   8  10      582.28      670.53     33.64 o
   4   8  10     2149.12     2158.22     58.28 o
   5   8  10     1120.20     1138.10     62.27 o
   6   8  10     1053.49     1035.66     37.49 o
   7   8  10      723.15      728.98     39.31 o
   8   8  10       66.78       90.30     21.28 o
   9   8  10       48.85       84.51     21.95 o
 -10   9  10      238.58      233.18     25.69 o
  -9   9  10       30.29       17.31     11.94 o
  -8   9  10       76.59       72.45     14.83 o
  -7   9  10      335.65      349.00     21.38 o
  -6   9  10      513.48      572.72     22.55 o
  -5   9  10     1203.49     1354.46     34.44 o
  -4   9  10      469.58      552.61     23.66 o
  -3   9  10     1073.00     1120.01     30.66 o
  -2   9  10     1539.64     1500.58     36.53 o
  -1   9  10      824.20      825.29     27.31 o
   0   9  10       47.25       41.55     11.62 o
   1   9  10      202.78      201.33     19.53 o
   2   9  10      129.91      152.30     17.09 o
   3   9  10       48.79       59.52     12.63 o
   4   9  10      131.23      117.95     15.87 o
   5   9  10      154.91      118.09     15.37 o
   6   9  10      214.99      210.35     20.34 o
   7   9  10       50.42       62.44     16.38 o
   8   9  10      291.76      378.47     41.32 o
  -9  10  10        5.30       18.30     12.17 o
  -8  10  10      152.30      171.61     24.08 o
  -7  10  10      115.15      134.29     18.05 o
  -6  10  10      417.85      404.72     27.83 o
  -5  10  10       99.24       93.89     11.04 o
  -4  10  10      195.88      187.04     15.64 o
  -3  10  10       42.50       42.79      8.90 o
  -2  10  10       69.39       46.13      9.32 o
  -1  10  10        3.38        2.56      6.62 o
   0  10  10      365.85      428.09     38.11 o
   1  10  10        8.85       13.22      9.46 o
   2  10  10       83.04      101.08     15.96 o
   3  10  10     1024.71      985.44     47.90 o
   4  10  10      454.90      500.13     36.21 o
   5  10  10       10.16       13.26     16.07 o
   6  10  10       35.59       24.70     11.88 o
   7  10  10        3.06       -4.93     14.11 o
  -8  11  10       46.46       50.62     18.50 o
  -7  11  10       72.79       70.90     20.10 o
  -6  11  10      193.19      212.41     29.83 o
  -5  11  10       63.75       74.98     17.05 o
  -4  11  10      188.04      203.31     23.72 o
  -3  11  10      146.02      165.93     17.13 o
  -2  11  10      157.51      157.08     16.86 o
  -1  11  10      142.78      140.37     16.03 o
   0  11  10      104.93      115.62     14.80 o
   1  11  10      211.50      235.04     22.04 o
   2  11  10       35.82       41.29     12.99 o
   3  11  10      129.50      115.27     17.74 o
   4  11  10       50.19       59.24     18.18 o
   5  11  10       16.59       18.44     11.76 o
   6  11  10        2.21        2.08     12.58 o
  -5  12  10      324.39      286.42     33.09 o
  -4  12  10      175.34      180.69     30.55 o
  -3  12  10      290.10      296.84     28.74 o
  -2  12  10      405.49      432.00     33.51 o
  -1  12  10      192.25      190.30     23.83 o
   0  12  10      143.05      146.81     18.96 o
   1  12  10      383.87      425.37     30.41 o
   2  12  10      300.38      332.42     31.47 o
   3  12  10      473.60      426.87     31.64 o
   4  12  10      376.76      399.67     29.74 o
 -14   1  11      111.19      100.34     26.55 o
 -13   1  11      281.44      302.83     19.56 o
 -12   1  11      497.66      458.22     17.84 o
 -11   1  11       42.52       30.35      8.59 o
 -10   1  11      721.70      712.37     32.39 o
  -9   1  11      675.97      718.60     23.66 o
  -8   1  11      931.98      875.58     25.05 o
  -7   1  11       41.73       38.01      6.35 o
  -6   1  11       82.53       83.89      9.09 o
  -5   1  11      732.02      739.93     17.82 o
  -4   1  11        3.06        1.00      4.10 o
  -3   1  11      554.47      558.78     16.84 o
  -2   1  11       31.76       29.88      5.76 o
  -1   1  11       80.19       77.58     11.54 o
   0   1  11      499.66      490.12     20.35 o
   1   1  11     1966.50     1917.31     44.28 o
   2   1  11       22.85       21.74      7.28 o
   3   1  11     1606.87     1621.21     40.22 o
   4   1  11      762.17      788.46     30.62 o
   5   1  11      578.08      550.31     32.74 o
   6   1  11      105.24       67.24     18.94 o
   7   1  11      150.14      141.29     22.05 o
   8   1  11      119.69      108.54     21.12 o
   9   1  11       59.19       69.15     18.26 o
  10   1  11       52.46       63.00     18.17 o
  11   1  11      172.80      178.54     27.76 o
  12   1  11      234.57      149.58     23.88 o
 -13   2  11       11.45       17.95      9.35 o
 -12   2  11       33.48       28.51      8.87 o
 -11   2  11      192.10      208.96     15.71 o
 -10   2  11        4.44        3.27      7.24 o
  -9   2  11       14.52        3.20      6.15 o
  -8   2  11        1.85       -0.05      5.53 o
  -7   2  11      701.04      670.59     18.33 o
  -6   2  11      345.58      319.66     13.55 o
  -5   2  11       40.72       41.94      6.28 o
  -4   2  11     1803.01     1811.79     30.05 o
  -3   2  11      132.65      146.56      9.18 o
  -2   2  11      451.05      459.98     20.67 o
  -1   2  11      556.72      490.39     22.60 o
   0   2  11      456.85      496.14     24.80 o
   1   2  11        0.18        7.41      7.04 o
   2   2  11     3056.91     3060.06     61.73 o
   3   2  11     1184.57     1235.11     34.20 o
   4   2  11      685.50      684.34     29.86 o
   5   2  11        7.71        3.86      8.71 o
   6   2  11       71.60       73.55     13.33 o
   7   2  11      833.20      827.78     91.21 o
   8   2  11      130.71      105.23     32.17 o
   9   2  11      411.35      388.54     71.57 o
  10   2  11        3.12       11.47     13.25 o
  11   2  11       34.08       23.02     15.14 o
  12   2  11      503.44      560.24     43.91 o
 -13   3  11      106.99       92.52     19.55 o
 -12   3  11        9.63        9.19      9.34 o
 -11   3  11      480.02      547.47     27.83 o
 -10   3  11     1730.48     1883.36     51.77 o
  -9   3  11      283.12      246.21     13.90 o
  -8   3  11      294.92      302.38     14.02 o
  -7   3  11      180.79      180.01     13.20 o
  -6   3  11       49.04       62.35      7.83 o
  -5   3  11       43.28       39.14      6.80 o
  -4   3  11        7.94        7.69      5.45 o
  -3   3  11       10.12       17.55      5.49 o
  -2   3  11        4.99       -4.97      5.16 o
  -1   3  11       60.66       81.41     10.16 o
   0   3  11     1033.19     1034.42     30.37 o
   1   3  11       13.45       14.53      6.59 o
   2   3  11        1.87       -4.07      5.87 o
   3   3  11     1566.21     1565.54     82.35 o
   4   3  11        2.27        1.20      7.12 o
   5   3  11      558.38      515.91     26.95 o
   6   3  11       31.05       21.29      9.97 o
   7   3  11       43.04       49.99     13.24 o
   8   3  11        0.01        5.62     12.65 o
   9   3  11       87.99       27.42     16.44 o
  10   3  11      116.34       83.57     19.58 o
  11   3  11        0.15       15.52     14.37 o
 -13   4  11       33.78       34.92     11.37 o
 -12   4  11        0.03        4.22      9.65 o
 -11   4  11      774.78      681.91     32.08 o
 -10   4  11        0.01        2.46      9.13 o
  -9   4  11       37.77       40.04      9.56 o
  -8   4  11       28.80       33.91      7.33 o
  -7   4  11      368.28      339.44     16.33 o
  -6   4  11      268.71      270.29     14.93 o
  -5   4  11      658.46      728.29     20.56 o
  -4   4  11      575.06      570.82     20.39 o
  -3   4  11       56.79       37.46      7.21 o
  -2   4  11       15.14       25.81      9.78 o
  -1   4  11       71.41       54.77     10.59 o
   0   4  11        5.73       11.48      6.80 o
   1   4  11      542.85      501.40     23.79 o
   2   4  11        4.53       10.13      9.33 o
   3   4  11       55.22       55.57     10.67 o
   4   4  11      807.27      729.61     30.39 o
   5   4  11      186.41      194.38     17.66 o
   6   4  11       19.90       13.89      8.61 o
   7   4  11       45.50       61.08     28.98 o
   8   4  11     1743.86     1635.85     79.54 o
   9   4  11     1042.34     1011.42     53.46 o
  10   4  11      292.06      355.71     35.24 o
  11   4  11      199.88      168.93     25.91 o
 -12   5  11      195.67      186.13     19.09 o
 -11   5  11       51.16       26.24     16.21 o
 -10   5  11      218.21      164.34     17.94 o
  -9   5  11       50.31       49.16     11.42 o
  -8   5  11        8.42        3.86      6.01 o
  -7   5  11      509.20      504.83     20.22 o
  -6   5  11       92.66       72.91      8.82 o
  -5   5  11      112.22      127.41     10.31 o
  -4   5  11      678.96      709.25     22.36 o
  -3   5  11       70.77      101.17     12.87 o
  -2   5  11       35.02       44.44      9.94 o
  -1   5  11        8.94       10.45      7.11 o
   0   5  11       24.11       16.38     10.49 o
   1   5  11      799.94      792.44     58.93 o
   2   5  11      431.87      385.51     27.88 o
   3   5  11       73.39       73.07     11.76 o
   4   5  11       42.91       43.77     10.59 o
   5   5  11      172.32      177.59     21.10 o
   6   5  11      173.23      165.89     19.67 o
   7   5  11        0.04        6.73     10.29 o
   8   5  11       31.08       27.73     15.63 o
   9   5  11       63.69       58.53     19.05 o
  10   5  11       98.56      125.32     27.88 o
  11   5  11       24.67       14.68     16.62 o
 -12   6  11       61.40       80.61     16.10 o
 -11   6  11      157.97      242.04     31.51 o
 -10   6  11      225.56      238.91     20.62 o
  -9   6  11      677.70      681.66     32.24 o
  -8   6  11       32.90       36.33      8.44 o
  -7   6  11      300.90      308.03     16.10 o
  -6   6  11       36.69       28.03      7.28 o
  -5   6  11       10.75       13.04      6.26 o
  -4   6  11      282.34      267.09     15.32 o
  -3   6  11        9.36        6.00      5.80 o
  -2   6  11        1.08       -3.53      6.28 o
  -1   6  11        0.57       -0.20      7.83 o
   0   6  11      685.11      610.45     35.71 o
   1   6  11      109.50       74.58     14.07 o
   2   6  11      683.70      653.14     37.13 o
   3   6  11      643.95      598.42     35.99 o
   4   6  11      164.20      207.96     21.50 o
   5   6  11        9.25        4.07      9.53 o
   6   6  11      641.98      689.45     39.09 o
   7   6  11      221.54      180.13     20.84 o
   8   6  11      910.74      906.54     98.97 o
   9   6  11       45.80       39.46     16.76 o
  10   6  11       85.79       91.82     45.97 o
 -11   7  11       30.53       48.79     15.84 o
 -10   7  11       45.92       30.73     11.92 o
  -9   7  11       16.51       28.00     10.82 o
  -8   7  11      136.49      155.06     15.12 o
  -7   7  11       68.10       67.17      9.10 o
  -6   7  11      279.94      275.45     16.43 o
  -5   7  11       33.57       52.59      8.58 o
  -4   7  11       69.70       63.93     12.82 o
  -3   7  11      859.75      818.65     26.85 o
  -2   7  11      371.82      377.38     19.88 o
  -1   7  11       34.56       33.26     11.66 o
   0   7  11        5.86        7.60      8.52 o
   1   7  11        7.89       -3.32      7.60 o
   2   7  11        9.52        5.18      8.05 o
   3   7  11       21.00       16.11     11.77 o
   4   7  11       82.93       91.18     14.19 o
   5   7  11      473.96      427.96     26.91 o
   6   7  11      254.71      299.49     22.82 o
   7   7  11      143.28      180.41     18.78 o
   8   7  11       61.69       29.80     17.07 o
   9   7  11      121.25       60.34     19.59 o
 -10   8  11       19.53       22.83     13.30 o
  -9   8  11       80.95       76.85     16.67 o
  -8   8  11       99.29       71.51     13.58 o
  -7   8  11       79.22       71.38     11.67 o
  -6   8  11      100.40       82.08     10.70 o
  -5   8  11      310.92      351.27     19.54 o
  -4   8  11     1348.79     1329.81     34.48 o
  -3   8  11       19.58       19.98      8.26 o
  -2   8  11      137.41      132.06     12.66 o
  -1   8  11       49.68       38.19      9.76 o
   0   8  11      235.84      237.76     21.00 o
   1   8  11        3.75       -1.75      8.36 o
   2   8  11      144.07      152.17     17.44 o
   3   8  11       51.73       56.12     13.46 o
   4   8  11      297.40      307.17     23.60 o
   5   8  11       23.75       34.41     15.02 o
   6   8  11       34.06       36.02     13.16 o
   7   8  11       30.26       32.07     11.43 o
   8   8  11        8.11        1.47     21.89 o
   9   8  11        5.28        2.71     14.74 o
  -9   9  11        0.33       -7.43     10.59 o
  -8   9  11        1.13       14.45     11.33 o
  -7   9  11       34.07       21.55     10.29 o
  -6   9  11      479.51      464.72     22.90 o
  -5   9  11     1034.31     1004.45     31.49 o
  -4   9  11      291.83      253.16     17.29 o
  -3   9  11      202.48      192.64     14.97 o
  -2   9  11        1.30       -6.52      6.52 o
  -1   9  11        0.08       -3.64      6.80 o
   0   9  11      645.80      634.94     37.17 o
   1   9  11      277.96      245.84     21.74 o
   2   9  11        2.85       -0.23      8.77 o
   3   9  11      284.38      259.11     22.86 o
   4   9  11      116.87      141.03     17.65 o
   5   9  11      511.26      500.39     30.90 o
   6   9  11        1.19        2.21      9.88 o
   7   9  11      116.43       64.91     21.26 o
   8   9  11        1.29      -10.59     13.67 o
  -8  10  11       25.74       10.16     16.03 o
  -7  10  11       14.50        8.31     11.23 o
  -6  10  11        8.17        3.82      9.32 o
  -5  10  11       49.09       35.86     11.08 o
  -4  10  11        2.31        6.72      8.00 o
  -3  10  11      111.73      127.78     13.06 o
  -2  10  11      207.29      203.54     15.51 o
  -1  10  11        0.54        5.67      7.52 o
   0  10  11      503.62      559.91     24.85 o
   1  10  11     1174.37     1256.10     45.04 o
   2  10  11      274.13      311.26     25.53 o
   3  10  11       20.64       20.95     11.38 o
   4  10  11      465.38      468.63     30.71 o
   5  10  11       21.50       16.15     16.12 o
   6  10  11      192.27      151.25     22.42 o
  -6  11  11       51.86       56.92     19.90 o
  -5  11  11       39.34       24.30     17.40 o
  -4  11  11      336.89      369.51     29.75 o
  -3  11  11      595.62      628.95     44.17 o
  -2  11  11      415.46      461.01     30.28 o
  -1  11  11      864.97      851.80     58.39 o
   0  11  11      666.52      707.23     41.02 o
   1  11  11       14.89       31.88     12.49 o
   2  11  11       63.80       80.90     19.90 o
   3  11  11      719.81      761.19     48.00 o
   4  11  11       71.37       72.12     16.03 o
  -3  12  11      294.21      346.56     34.11 o
  -2  12  11       41.61       34.38     13.45 o
  -1  12  11      261.53      239.17     34.56 o
   0  12  11      253.13      212.05     22.82 o
   1  12  11      117.34      116.87     18.27 o
 -13   0  12      760.08      786.21     47.58 o
 -12   0  12      575.36      641.40     36.79 o
 -11   0  12      399.06      418.51     51.08 o
 -10   0  12       51.56       93.25     30.74 o
  -9   0  12      143.76      104.75     22.35 o
  -8   0  12     1820.62     1829.93     57.69 o
  -7   0  12     2189.54     2211.83     65.23 o
  -6   0  12      480.73      465.79     25.91 o
  -5   0  12     1792.14     1658.84     41.39 o
  -4   0  12     4406.35     4595.53     85.11 o
  -3   0  12     2150.50     2186.09     54.78 o
  -2   0  12      664.66      692.36     34.43 o
  -1   0  12      295.92      257.78     22.06 o
   0   0  12     4555.48     4611.13    109.39 o
   1   0  12     1331.20     1276.26     85.89 o
   2   0  12     2004.17     1917.16    104.71 o
   3   0  12     1872.24     1925.06    105.99 o
   4   0  12      112.93       66.52     25.17 o
   5   0  12      646.09      627.24     63.73 o
   6   0  12      800.25      876.49     69.02 o
   7   0  12     1540.46     1605.64     98.57 o
   8   0  12        8.82        5.17     19.09 o
   9   0  12      678.14      692.48     70.36 o
  10   0  12      129.62      123.14     33.75 o
  11   0  12      922.77     1025.41     78.14 o
 -13   1  12      231.03      263.44     15.50 o
 -12   1  12      329.14      319.01     19.67 o
 -11   1  12      289.02      261.39     23.28 o
 -10   1  12        3.78        9.37      9.01 o
  -9   1  12      621.55      539.37     31.93 o
  -8   1  12      539.63      545.75     30.24 o
  -7   1  12      886.60      873.55     24.14 o
  -6   1  12      457.40      524.70     20.83 o
  -5   1  12      595.42      580.47     19.27 o
  -4   1  12      587.33      593.94     18.51 o
  -3   1  12      675.31      674.04     20.54 o
  -2   1  12      796.62      868.76     25.55 o
  -1   1  12      381.44      350.26     18.00 o
   0   1  12      881.62      833.45     28.64 o
   1   1  12      123.04      136.53     16.90 o
   2   1  12        1.97       -3.01     10.45 o
   3   1  12      117.64      110.66     15.71 o
   4   1  12      452.83      487.23     66.25 o
   5   1  12      333.37      332.67     60.60 o
   6   1  12     1378.39     1335.07    111.55 o
   7   1  12     2527.71     2428.71     90.45 o
   8   1  12      812.47      939.50     51.70 o
   9   1  12      816.98      870.92     52.55 o
  10   1  12     1369.64     1536.75     69.47 o
  11   1  12      171.86      153.29     25.90 o
 -13   2  12      298.79      318.11     17.47 o
 -12   2  12      155.87      172.84     17.40 o
 -11   2  12       17.18       16.75      9.08 o
 -10   2  12       42.38       51.75     13.65 o
  -9   2  12      336.86      374.24     24.70 o
  -8   2  12       46.67       57.93      8.60 o
  -7   2  12      355.88      319.48     16.29 o
  -6   2  12       40.96       46.79      7.88 o
  -5   2  12      304.26      289.21     13.72 o
  -4   2  12      385.34      354.54     15.21 o
  -3   2  12      493.95      507.55     19.15 o
  -2   2  12       30.14       21.09      9.61 o
  -1   2  12      578.36      621.04     39.28 o
   0   2  12     3488.44     3603.98     92.41 o
   1   2  12     2024.27     2044.76     84.73 o
   2   2  12       19.47       20.92     10.34 o
   3   2  12      305.41      318.74     25.45 o
   4   2  12      416.50      398.12     28.98 o
   5   2  12      183.99      199.98     34.87 o
   6   2  12       63.30       67.95     18.26 o
   7   2  12      217.93      156.97     28.40 o
   8   2  12     1031.41     1081.24     55.74 o
   9   2  12      406.97      396.50     37.85 o
  10   2  12      301.07      291.30     33.29 o
  11   2  12       28.31        0.07     17.66 o
 -13   3  12      332.93      335.65     38.02 o
 -12   3  12      355.57      343.08     23.88 o
 -11   3  12      505.12      509.21     29.93 o
 -10   3  12       18.85       10.65      9.71 o
  -9   3  12       87.86       61.58     10.84 o
  -8   3  12      818.28      816.49     26.39 o
  -7   3  12       12.15        5.89      7.02 o
  -6   3  12      537.77      539.75     24.50 o
  -5   3  12       28.28       31.96      6.79 o
  -4   3  12       44.12       29.91      6.80 o
  -3   3  12      355.95      336.22     18.45 o
  -2   3  12      121.89      118.37     16.07 o
  -1   3  12      925.86      884.00     37.63 o
   0   3  12      148.13      118.28     16.58 o
   1   3  12      354.53      382.30     27.75 o
   2   3  12       19.84        5.41      8.93 o
   3   3  12       41.66       36.69     14.44 o
   4   3  12        8.36        2.23      8.64 o
   5   3  12        6.65        5.16      9.16 o
   6   3  12       19.20        6.68     11.40 o
   7   3  12      491.45      434.37     39.21 o
   8   3  12      366.05      380.89     37.35 o
   9   3  12        1.74       -4.21     13.29 o
  10   3  12       11.70        8.73     19.98 o
 -12   4  12      160.78      213.45     19.82 o
 -11   4  12       34.72       56.50     15.17 o
 -10   4  12      957.99     1014.48     37.21 o
  -9   4  12     1162.75     1187.47     35.14 o
  -8   4  12     1597.46     1587.26     34.63 o
  -7   4  12      393.24      383.20     18.08 o
  -6   4  12      681.57      656.26     25.89 o
  -5   4  12      793.65      759.56     26.82 o
  -4   4  12      748.58      755.30     24.04 o
  -3   4  12      666.52      719.60     30.35 o
  -2   4  12      310.88      279.47     30.49 o
  -1   4  12      745.22      656.13     37.04 o
   0   4  12      422.42      362.06     27.42 o
   1   4  12      297.27      273.64     24.15 o
   2   4  12      583.18      576.78     34.83 o
   3   4  12      345.94      349.02     26.97 o
   4   4  12       53.85       80.70     15.44 o
   5   4  12      339.50      309.03     31.69 o
   6   4  12      137.26      142.98     18.67 o
   7   4  12        2.21       -5.68     10.72 o
   8   4  12      369.24      363.79     37.28 o
   9   4  12      403.35      408.57     39.15 o
  10   4  12       63.14      112.21     36.73 o
 -12   5  12      477.02      478.57     39.93 o
 -11   5  12      331.35      422.70     27.44 o
 -10   5  12        4.05        9.73     12.06 o
  -9   5  12     1276.76     1317.69     43.43 o
  -8   5  12      946.60      939.07     30.62 o
  -7   5  12      609.03      618.56     23.56 o
  -6   5  12       84.65      108.57     10.77 o
  -5   5  12      702.59      701.30     29.10 o
  -4   5  12      734.65      704.27     29.30 o
  -3   5  12     2200.76     2236.44     52.54 o
  -2   5  12      848.07      772.66     37.35 o
  -1   5  12      938.93      854.92     63.62 o
   0   5  12      400.11      416.51     29.68 o
   1   5  12     2435.39     2447.33     94.38 o
   2   5  12     1319.71     1290.03     48.74 o
   3   5  12      382.92      413.12     30.29 o
   4   5  12     1088.96     1054.90     75.58 o
   5   5  12      539.69      491.30     33.42 o
   6   5  12      562.98      566.99     35.39 o
   7   5  12      345.46      337.14     39.77 o
   8   5  12      866.12      926.68     55.97 o
   9   5  12      103.31      133.96     62.05 o
  10   5  12      398.43      391.59     39.69 o
 -11   6  12       65.64       69.81     16.62 o
 -10   6  12       30.12       25.82     11.53 o
  -9   6  12        2.38       16.55     10.11 o
  -8   6  12       87.84       86.99     15.09 o
  -7   6  12      714.70      737.77     27.06 o
  -6   6  12      377.97      423.69     21.53 o
  -5   6  12       15.17        7.62      6.57 o
  -4   6  12      684.23      636.47     26.34 o
  -3   6  12      490.99      481.41     22.94 o
  -2   6  12      155.21      143.00     16.95 o
  -1   6  12       15.81        2.20      8.82 o
   0   6  12       64.31       40.08     12.92 o
   1   6  12      343.85      336.88     28.05 o
   2   6  12      338.91      284.75     25.65 o
   3   6  12     1451.24     1425.86     94.00 o
   4   6  12      851.11      885.65     43.69 o
   5   6  12      313.43      291.69     26.68 o
   6   6  12     1358.86     1486.46     78.32 o
   7   6  12     1931.36     1983.80     65.43 o
   8   6  12      457.20      557.25    134.42 o
   9   6  12      686.18      706.69     66.92 o
 -10   7  12        6.31       19.73     12.43 o
  -9   7  12       17.41        0.23     11.12 o
  -8   7  12       15.28       13.18     10.03 o
  -7   7  12        9.99        2.18      8.31 o
  -6   7  12      211.52      182.64     15.16 o
  -5   7  12        2.25        7.31      7.34 o
  -4   7  12        3.24        6.31      7.27 o
  -3   7  12        1.96        7.42      8.32 o
  -2   7  12      538.11      575.15     25.41 o
  -1   7  12       66.39       77.02     13.64 o
   0   7  12     1365.90     1528.98     54.33 o
   1   7  12      313.35      287.95     22.82 o
   2   7  12      119.09      123.74     18.84 o
   3   7  12     1579.78     1551.47     89.89 o
   4   7  12      901.79      987.67     45.51 o
   5   7  12       75.89       89.61     14.95 o
   6   7  12       36.79       36.33     12.29 o
   7   7  12      569.85      582.69     33.14 o
   8   7  12        8.52        1.58     14.35 o
 -10   8  12       39.14        1.53     13.12 o
  -9   8  12      168.48      158.17     21.20 o
  -8   8  12      255.43      293.84     26.78 o
  -7   8  12      965.88      999.22     36.65 o
  -6   8  12      152.75      189.76     15.47 o
  -5   8  12       21.62       16.94      8.36 o
  -4   8  12       85.20       87.59     11.65 o
  -3   8  12      473.94      422.35     22.04 o
  -2   8  12        1.65        4.73      7.40 o
  -1   8  12        6.11       -4.93      7.28 o
   0   8  12        3.29       -2.15      8.80 o
   1   8  12      331.16      402.91     28.06 o
   2   8  12       14.67       14.34     10.30 o
   3   8  12       79.49       81.26     15.06 o
   4   8  12        1.65       10.09      9.84 o
   5   8  12       99.80       99.97     18.49 o
   6   8  12      252.15      275.25     23.80 o
   7   8  12       40.90       70.82     17.36 o
  -8   9  12      453.14      453.57     32.31 o
  -7   9  12       76.33       72.79     16.84 o
  -6   9  12      117.22      124.65     16.20 o
  -5   9  12      169.21      159.02     15.85 o
  -4   9  12       73.35      112.22     12.84 o
  -3   9  12      216.47      234.80     17.30 o
  -2   9  12      101.49      126.32     13.21 o
  -1   9  12      282.61      346.13     20.85 o
   0   9  12        2.69       -3.70     10.09 o
   1   9  12       28.26       55.22     13.69 o
   2   9  12     1062.26     1103.88     61.33 o
   3   9  12      623.83      623.52     34.94 o
   4   9  12      165.46      164.60     19.39 o
   5   9  12       18.70       25.59     15.42 o
   6   9  12        4.70       10.24     11.09 o
  -7  10  12      373.79      415.33     41.30 o
  -6  10  12     1384.73     1480.96     56.23 o
  -5  10  12     1767.28     1871.66     79.04 o
  -4  10  12     1172.44     1095.23     35.32 o
  -3  10  12      377.40      383.72     23.57 o
  -2  10  12      843.87      862.03     34.24 o
  -1  10  12      230.16      222.91     17.43 o
   0  10  12        9.61       11.10      8.89 o
   1  10  12      221.11      222.17     22.42 o
   2  10  12      824.65      806.74     41.43 o
   3  10  12     1121.25     1052.99     48.74 o
   4  10  12      839.68      931.90     44.51 o
   5  10  12      685.32      693.32     38.59 o
  -5  11  12      216.14      227.74     25.75 o
  -4  11  12      113.45      166.23     30.32 o
  -3  11  12      270.23      257.35     24.10 o
  -2  11  12      815.22      836.86     42.25 o
  -1  11  12      285.47      318.59     43.96 o
   0  11  12      333.73      349.26     27.84 o
   1  11  12      890.35      929.80     53.61 o
   2  11  12      307.07      286.51     30.71 o
   3  11  12      601.06      612.91     43.61 o
 -12   1  13      226.34      211.36     17.37 o
 -11   1  13        6.96       11.29      8.77 o
 -10   1  13      164.30      174.74     18.98 o
  -9   1  13       50.77       73.18     13.47 o
  -8   1  13      864.83      821.64     27.83 o
  -7   1  13       73.24       74.04     10.48 o
  -6   1  13     2696.90     2666.53     63.82 o
  -5   1  13      905.13      870.29     27.78 o
  -4   1  13        7.28        7.14      6.26 o
  -3   1  13      118.07      127.69     12.52 o
  -2   1  13       92.05       93.46     12.65 o
  -1   1  13      206.61      215.26     18.60 o
   0   1  13      421.79      460.36     31.04 o
   1   1  13      395.24      374.97     28.77 o
   2   1  13     2613.88     2683.04     77.26 o
   3   1  13        1.70        9.37     21.95 o
   4   1  13      327.91      361.15     75.07 o
   5   1  13      992.50     1022.44     54.59 o
   6   1  13        0.70       22.20     15.68 o
   7   1  13        0.10        3.00     13.43 o
   8   1  13      276.66      321.76     46.12 o
   9   1  13        8.07       -4.47     12.98 o
  10   1  13       61.41       58.88     20.04 o
 -12   2  13        6.08       14.74     11.10 o
 -11   2  13      169.78      144.31     15.20 o
 -10   2  13       33.13       46.68     10.88 o
  -9   2  13      317.10      332.93     24.69 o
  -8   2  13        2.24        1.82      7.89 o
  -7   2  13      337.79      375.56     20.22 o
  -6   2  13      240.87      213.65     15.42 o
  -5   2  13     1516.79     1448.78     36.36 o
  -4   2  13      599.24      537.90     29.24 o
  -3   2  13       47.24       43.77     10.33 o
  -2   2  13       26.04       17.99     10.04 o
  -1   2  13      877.47      846.49     37.96 o
   0   2  13      559.75      511.23     33.22 o
   1   2  13     2393.44     2288.83     69.44 o
   2   2  13       22.60       30.71     12.32 o
   3   2  13        4.07       16.39     10.46 o
   4   2  13       62.99       57.34     13.61 o
   5   2  13      375.57      340.59     72.03 o
   6   2  13        3.09      -11.39     11.39 o
   7   2  13      255.34      279.82     32.99 o
   8   2  13       47.29       34.69     16.83 o
   9   2  13       25.06       27.84     17.07 o
  10   2  13       83.75       83.72     22.34 o
 -12   3  13       51.78       25.17     11.46 o
 -11   3  13      197.73      211.54     20.39 o
 -10   3  13      153.39      130.49     22.01 o
  -9   3  13        0.31       -5.13      8.51 o
  -8   3  13      347.50      333.16     24.29 o
  -7   3  13       38.74       36.31     10.13 o
  -6   3  13       12.45       23.15      8.65 o
  -5   3  13       64.98       45.42     10.28 o
  -4   3  13       92.66       98.83     12.70 o
  -3   3  13       15.71       11.38      7.76 o
  -2   3  13      391.48      399.51     38.34 o
  -1   3  13     2183.95     2238.46     68.32 o
   0   3  13     1408.47     1333.23     91.93 o
   1   3  13       33.19       42.34     12.50 o
   2   3  13      739.67      722.42     41.88 o
   3   3  13       72.45       87.16     20.54 o
   4   3  13       35.19       31.75     12.15 o
   5   3  13       51.13       61.38     14.53 o
   6   3  13      312.67      301.94     34.07 o
   7   3  13       24.29       15.40     15.11 o
   8   3  13        1.44       -5.94     12.84 o
   9   3  13        1.05       -4.94     14.31 o
  10   3  13       36.26        8.64     22.47 o
 -11   4  13        2.97       -1.99      9.88 o
 -10   4  13       73.93       69.60     14.38 o
  -9   4  13      417.29      449.15     31.75 o
  -8   4  13      325.33      344.33     25.53 o
  -7   4  13      429.42      498.50     26.15 o
  -6   4  13      367.58      377.42     22.65 o
  -5   4  13       82.81      100.94     13.52 o
  -4   4  13       22.88       18.83      8.49 o
  -3   4  13      131.91      117.74     13.57 o
  -2   4  13        1.05       -5.96      8.37 o
  -1   4  13      161.08      106.52     17.43 o
   0   4  13        1.08        1.01      9.30 o
   1   4  13      580.86      566.26     36.18 o
   2   4  13      107.90       87.90     16.31 o
   3   4  13       48.78       32.83     12.66 o
   4   4  13       24.53       20.36     12.13 o
   5   4  13      496.44      534.02     37.51 o
   6   4  13      280.72      262.16     34.69 o
   7   4  13       98.98      112.32     23.81 o
   8   4  13      108.76      145.09     34.48 o
   9   4  13        8.75       28.86     17.43 o
 -11   5  13       83.01       61.25     16.09 o
 -10   5  13      136.07      183.49     19.40 o
  -9   5  13       12.70        8.69     10.59 o
  -8   5  13       18.09       20.16     10.45 o
  -7   5  13       19.60       36.96      9.01 o
  -6   5  13       17.64       23.45      8.50 o
  -5   5  13      504.85      490.31     31.92 o
  -4   5  13       54.37       52.68     11.07 o
  -3   5  13      238.98      257.79     19.15 o
  -2   5  13       50.68       52.23     13.83 o
  -1   5  13        6.10        4.52     12.60 o
   0   5  13      193.42      189.65     21.96 o
   1   5  13      629.09      626.13     50.81 o
   2   5  13      154.10      168.59     21.05 o
   3   5  13      132.22      151.87     20.19 o
   4   5  13      240.01      219.08     24.22 o
   5   5  13       93.36       78.31     16.59 o
   6   5  13       39.09       31.55     13.54 o
   7   5  13       13.02       27.30     16.61 o
   8   5  13       52.67       72.67     25.48 o
   9   5  13       58.68       92.44     23.18 o
 -10   6  13      138.97      115.77     19.36 o
  -9   6  13       52.74       30.04     13.34 o
  -8   6  13       46.02       67.60     14.06 o
  -7   6  13       33.35       13.81      8.94 o
  -6   6  13      143.47      118.91     12.81 o
  -5   6  13      388.72      391.68     21.50 o
  -4   6  13        0.41       -4.85      8.86 o
  -3   6  13       60.29       38.41     10.49 o
  -2   6  13      682.74      690.80     31.68 o
  -1   6  13     1314.68     1282.31     81.79 o
   0   6  13       24.22       23.38     11.68 o
   1   6  13      342.30      334.37     28.70 o
   2   6  13      976.00     1023.48     80.02 o
   3   6  13      300.36      321.74     28.75 o
   4   6  13        6.48      -10.02     10.02 o
   5   6  13        5.34       -5.14     10.96 o
   6   6  13       54.80       37.21     14.32 o
   7   6  13       13.05       25.84     13.35 o
   8   6  13      152.35      109.21     24.76 o
 -10   7  13       73.21       46.46     15.69 o
  -9   7  13        5.39       21.94     13.25 o
  -8   7  13      247.36      275.69     32.22 o
  -7   7  13        1.53        9.34     12.02 o
  -6   7  13      785.82      890.22     30.78 o
  -5   7  13     1080.25     1122.55     33.14 o
  -4   7  13       84.87       85.99     11.60 o
  -3   7  13        1.60       -4.09      6.95 o
  -2   7  13        2.22        6.15      7.51 o
  -1   7  13      186.72      237.93     34.84 o
   0   7  13       89.22       89.17     15.20 o
   1   7  13       79.46       98.63     18.24 o
   2   7  13      758.51      698.54     42.25 o
   3   7  13      652.83      675.59     41.92 o
   4   7  13      663.62      651.24     61.82 o
   5   7  13      211.36      229.77     32.34 o
   6   7  13       80.06       74.51     27.43 o
   7   7  13        4.51       11.67     12.15 o
  -8   8  13       11.15        3.47     12.41 o
  -7   8  13      398.94      359.93     29.96 o
  -6   8  13       44.74       55.24     13.31 o
  -5   8  13      642.67      615.53     45.33 o
  -4   8  13      121.10      113.81     13.00 o
  -3   8  13        2.08        5.66      7.90 o
  -2   8  13       79.92       80.39     11.97 o
  -1   8  13      142.91      140.20     15.80 o
   0   8  13       24.59       29.16     11.90 o
   1   8  13       79.43       45.51     13.65 o
   2   8  13      201.10      217.74     21.80 o
   3   8  13       20.09       12.58     10.77 o
   4   8  13       18.31       29.90     12.84 o
   5   8  13       10.78      -10.64     10.64 o
   6   8  13        8.99        3.36     11.19 o
  -7   9  13      256.52      262.50     25.79 o
  -6   9  13      106.03      132.53     17.53 o
  -5   9  13       32.69       34.44     12.48 o
  -4   9  13      147.54      181.45     22.10 o
  -3   9  13       64.81       56.59     12.34 o
  -2   9  13       32.22       38.79     14.22 o
  -1   9  13       21.95       17.40      9.58 o
   0   9  13       10.79        9.11     10.86 o
   1   9  13      699.66      654.28     37.14 o
   2   9  13      151.51      110.00     28.63 o
   3   9  13      235.49      250.75     23.95 o
   4   9  13        0.19        2.77     10.56 o
   5   9  13       11.93       -4.23     10.72 o
  -5  10  13        9.29       -8.55     18.31 o
  -4  10  13        1.17       -3.79     10.74 o
  -3  10  13      319.24      352.39     32.37 o
  -2  10  13       35.07       45.44     12.06 o
  -1  10  13      169.19      146.31     16.66 o
   0  10  13       72.03       85.81     14.61 o
   1  10  13       41.57       18.86     14.92 o
   2  10  13       95.10      105.58     20.97 o
   3  10  13       53.27       18.47     14.28 o
 -11   0  14        2.16       11.40     16.70 o
 -10   0  14       22.95        8.19     23.72 o
  -9   0  14      194.27      172.07     32.65 o
  -8   0  14      136.22      181.88     27.97 o
  -7   0  14        3.55       21.31     12.22 o
  -6   0  14     1036.61     1073.50     67.13 o
  -5   0  14      167.68      165.88     20.63 o
  -4   0  14      604.03      560.99     36.21 o
  -3   0  14       51.58       39.82     13.14 o
  -2   0  14     1268.46     1166.96     56.88 o
  -1   0  14      290.44      270.52     30.80 o
   0   0  14      236.38      220.93     27.86 o
   1   0  14      130.84       43.48     25.78 o
   2   0  14       69.61       78.32     29.01 o
   3   0  14      700.81      726.17     74.85 o
   4   0  14       22.75        9.55     21.47 o
   5   0  14     3263.06     3336.91    166.68 o
   6   0  14     1451.80     1500.56    101.98 o
   7   0  14       62.35       66.95     29.86 o
   8   0  14      297.75      204.50     42.44 o
   9   0  14       18.16      -18.30     18.30 o
 -11   1  14       56.91       85.82     15.58 o
 -10   1  14       28.41       38.16     12.02 o
  -9   1  14       21.54       11.41     10.27 o
  -8   1  14       32.50       40.60     12.00 o
  -7   1  14       39.03       47.08     11.09 o
  -6   1  14     1287.25     1232.02     34.25 o
  -5   1  14      687.22      691.81     28.46 o
  -4   1  14      133.47      140.59     20.15 o
  -3   1  14      835.47      900.49     32.58 o
  -2   1  14     1119.38     1162.44     39.98 o
  -1   1  14      867.04      951.51     41.54 o
   0   1  14     1140.39     1155.21     46.67 o
   1   1  14     1573.15     1522.19     93.34 o
   2   1  14      720.98      680.39     40.31 o
   3   1  14      232.69      185.82     27.28 o
   4   1  14      150.21      159.86     26.23 o
   5   1  14      412.92      454.77     42.96 o
   6   1  14      826.35      800.54     58.89 o
   7   1  14      320.63      291.00     35.00 o
   8   1  14      110.70      111.55     49.77 o
   9   1  14      283.52      288.15     35.90 o
 -11   2  14       38.91       57.87     11.88 o
 -10   2  14      163.54      204.12     20.73 o
  -9   2  14     1132.33     1134.10     42.94 o
  -8   2  14      716.18      829.25     38.42 o
  -7   2  14     1369.10     1530.06     38.97 o
  -6   2  14      521.50      627.78     36.57 o
  -5   2  14     1683.35     1716.51     41.85 o
  -4   2  14      693.62      646.02     30.21 o
  -3   2  14      114.48      114.99     13.87 o
  -2   2  14      725.65      754.59     39.50 o
  -1   2  14      717.91      802.13     41.14 o
   0   2  14     1595.80     1400.61    128.06 o
   1   2  14     3279.85     3276.12     91.24 o
   2   2  14     1268.58     1181.88     48.43 o
   3   2  14      315.99      400.06     31.44 o
   4   2  14      864.31      785.42     85.68 o
   5   2  14      802.47      907.02     60.03 o
   6   2  14     3459.57     3524.49    122.82 o
   7   2  14     1678.16     1571.41     74.08 o
   8   2  14     1084.52     1046.96     69.66 o
   9   2  14      563.07      517.64     95.77 o
 -11   3  14        4.88       11.06     10.86 o
 -10   3  14      499.93      469.76     29.85 o
  -9   3  14     1619.71     1510.78     91.54 o
  -8   3  14      510.64      500.19     42.63 o
  -7   3  14      266.29      287.75     20.57 o
  -6   3  14      344.93      391.61     23.89 o
  -5   3  14      881.55      941.51     48.74 o
  -4   3  14     1314.76     1255.03     38.41 o
  -3   3  14     1538.85     1522.54     43.11 o
  -2   3  14     1292.87     1278.67     49.58 o
  -1   3  14      162.73      192.51     26.80 o
   0   3  14     2516.39     2498.42     83.86 o
   1   3  14     4551.05     4314.28    111.32 o
   2   3  14      118.04      129.04     18.97 o
   3   3  14        2.69       -0.11     10.16 o
   4   3  14      171.50      186.07     22.29 o
   5   3  14      501.57      479.50     44.03 o
   6   3  14     1027.82     1049.45    138.58 o
   7   3  14     1477.12     1310.12     92.06 o
   8   3  14      165.09      205.23     47.64 o
 -10   4  14      582.80      546.77     37.65 o
  -9   4  14     1028.41     1100.16     52.69 o
  -8   4  14      449.38      473.85     42.90 o
  -7   4  14      298.74      338.88     27.74 o
  -6   4  14      938.49      969.94     34.94 o
  -5   4  14     1125.16     1063.70     35.38 o
  -4   4  14      880.14      881.36     36.61 o
  -3   4  14      460.75      539.06     30.06 o
  -2   4  14      242.06      259.75     29.82 o
  -1   4  14      676.21      634.84     38.99 o
   0   4  14     1186.40     1206.87     49.38 o
   1   4  14        9.61        3.82     11.11 o
   2   4  14      450.70      483.23     34.86 o
   3   4  14      328.00      306.49     28.23 o
   4   4  14      133.41      113.73     19.09 o
   5   4  14      189.09      216.93     24.31 o
   6   4  14      385.29      452.54    146.21 o
   7   4  14      381.04      390.83     63.97 o
   8   4  14        2.13       -0.34     14.80 o
 -10   5  14       46.72       27.09     14.25 o
  -9   5  14      306.82      326.65     46.62 o
  -8   5  14       80.62       73.95     14.82 o
  -7   5  14       16.57        6.89      8.64 o
  -6   5  14      392.70      429.75     25.80 o
  -5   5  14      408.36      428.23     25.34 o
  -4   5  14        3.35        2.62      8.07 o
  -3   5  14      241.85      222.75     22.69 o
  -2   5  14       40.03       61.60     15.31 o
  -1   5  14        1.73        4.08     10.18 o
   0   5  14      652.21      614.05     43.14 o
   1   5  14      201.71      189.37     29.87 o
   2   5  14      389.34      423.82     33.64 o
   3   5  14        8.69        1.45     12.10 o
   4   5  14      450.11      443.51     35.82 o
   5   5  14      392.80      370.01     31.88 o
   6   5  14      204.22      216.19     25.16 o
   7   5  14       20.45        5.88     22.47 o
  -9   6  14       24.08       22.23     13.99 o
  -8   6  14        5.39        3.56     12.89 o
  -7   6  14        1.68       16.59     17.00 o
  -6   6  14       17.27        8.88      8.91 o
  -5   6  14      198.81      266.04     18.81 o
  -4   6  14      140.78      142.59     14.64 o
  -3   6  14      108.61      152.24     16.51 o
  -2   6  14       95.22      115.14     14.81 o
  -1   6  14      122.99      138.04     20.58 o
   0   6  14       78.13       92.45     17.80 o
   1   6  14     1395.55     1365.16    100.26 o
   2   6  14      810.77      848.09     72.67 o
   3   6  14      212.61      227.78     25.62 o
   4   6  14        2.84       20.32     13.65 o
   5   6  14      311.63      339.07     65.64 o
   6   6  14      360.15      351.67     31.71 o
   7   6  14      130.52      105.63     25.82 o
  -8   7  14      288.86      324.34     32.75 o
  -7   7  14      524.35      568.35     38.45 o
  -6   7  14      947.98      929.44     39.34 o
  -5   7  14       90.83       92.29     14.49 o
  -4   7  14       79.90       71.97     12.99 o
  -3   7  14       60.15       55.08     10.94 o
  -2   7  14     1005.90      995.12     55.34 o
  -1   7  14      338.37      338.62     26.38 o
   0   7  14      463.60      456.41     35.40 o
   1   7  14     2267.49     2143.29     94.08 o
   2   7  14      540.00      635.72     58.47 o
   3   7  14     1040.12     1008.79     66.58 o
   4   7  14      869.33      858.76     49.53 o
   5   7  14      520.60      549.98     78.59 o
   6   7  14     1402.56     1573.79     61.19 o
  -7   8  14      591.18      651.04     41.72 o
  -6   8  14      335.88      446.33     38.35 o
  -5   8  14       46.58       47.55     13.40 o
  -4   8  14      445.45      477.79     38.50 o
  -3   8  14      946.93      967.29     46.12 o
  -2   8  14     1030.01     1134.11     38.18 o
  -1   8  14     1867.28     1852.83     51.01 o
   0   8  14     3140.47     3165.24     81.65 o
   1   8  14     1168.27     1286.20     47.20 o
   2   8  14       96.54       58.33     14.56 o
   3   8  14       31.43       36.65     13.25 o
   4   8  14      245.00      289.65     33.19 o
   5   8  14       84.90       68.05     15.80 o
  -5   9  14      355.49      345.38     27.59 o
  -4   9  14      104.30       86.22     15.15 o
  -3   9  14      350.68      319.12     23.39 o
  -2   9  14        1.41        7.43     10.28 o
  -1   9  14      242.81      258.72     21.60 o
   0   9  14      304.01      238.34     28.97 o
   1   9  14       47.73       30.82     16.97 o
   2   9  14        7.64       18.76     14.23 o
   3   9  14      567.06      671.34     84.55 o
 -10   1  15      106.68      118.71     17.29 o
  -9   1  15        5.13       -2.89     10.97 o
  -8   1  15        0.28       -7.41     13.53 o
  -7   1  15      193.72      161.07     19.30 o
  -6   1  15      355.57      346.43     21.09 o
  -5   1  15      165.50      173.17     15.81 o
  -4   1  15       73.00       74.82     11.56 o
  -3   1  15      138.98      126.06     13.83 o
  -2   1  15        2.89        3.89      8.68 o
  -1   1  15       96.89       98.51     16.94 o
   0   1  15      164.44      143.38     20.12 o
   1   1  15      272.91      252.80     26.46 o
   2   1  15        1.32       26.53     15.50 o
   3   1  15      138.61      141.05     25.62 o
   4   1  15      334.31      372.58     39.28 o
   5   1  15      700.92      688.63     53.68 o
   6   1  15       23.35       23.98     18.81 o
   7   1  15       52.78       79.12     22.88 o
   8   1  15      330.21      299.08     37.30 o
 -10   2  15       15.26       17.85     12.15 o
  -9   2  15       44.86       71.72     14.53 o
  -8   2  15        2.86        3.64     13.35 o
  -7   2  15       18.23       15.57     10.90 o
  -6   2  15      189.17      210.09     16.92 o
  -5   2  15        5.82        2.81      8.69 o
  -4   2  15       11.34       10.72      8.97 o
  -3   2  15      109.24      100.17     14.39 o
  -2   2  15      987.65      993.80     72.48 o
  -1   2  15        0.12       -3.01      9.61 o
   0   2  15      494.71      444.33     35.50 o
   1   2  15      103.10      104.79     18.43 o
   2   2  15        5.65        3.59     11.18 o
   3   2  15      124.51      127.32     21.31 o
   4   2  15       64.91       56.00     19.28 o
   5   2  15       42.95       19.47     18.33 o
   6   2  15        6.05      -13.52     14.98 o
   7   2  15        0.79        3.16     15.74 o
 -10   3  15      143.62      149.44     22.15 o
  -9   3  15        8.55       40.11     19.98 o
  -8   3  15       42.65       59.51     17.76 o
  -7   3  15      249.59      212.35     26.02 o
  -6   3  15       21.90       26.49     10.76 o
  -5   3  15      279.15      292.46     21.71 o
  -4   3  15       25.47       49.49     16.52 o
  -3   3  15      426.26      418.00     25.48 o
  -2   3  15       55.20       68.80     15.26 o
  -1   3  15        0.67       -2.66     10.09 o
   0   3  15      454.18      400.59     35.40 o
   1   3  15      154.17      145.73     21.40 o
   2   3  15       18.60       20.24     12.76 o
   3   3  15       53.24       54.11     15.69 o
   4   3  15        2.83        7.36     11.71 o
   5   3  15       11.03       18.44     26.06 o
   6   3  15      149.01      119.73     25.84 o
   7   3  15       18.50       -8.50     14.51 o
  -9   4  15        2.31        8.18     13.16 o
  -8   4  15       24.28       20.88     18.08 o
  -7   4  15       89.28       94.37     24.42 o
  -6   4  15      206.10      188.01     18.40 o
  -5   4  15       59.90       53.63     11.81 o
  -4   4  15        8.86        4.33      9.08 o
  -3   4  15       82.96       77.12     13.59 o
  -2   4  15       29.50       48.77     13.79 o
  -1   4  15      447.60      381.00     31.60 o
   0   4  15        4.40       -2.42     10.88 o
   1   4  15       49.57       61.92     16.53 o
   2   4  15      135.84      190.67     29.65 o
   3   4  15      793.04     1012.98     50.94 o
   4   4  15      587.34      659.41     42.95 o
   5   4  15      210.03      219.58     26.01 o
   6   4  15       23.38        3.00     15.55 o
   7   4  15        9.67       15.37     16.10 o
  -9   5  15       81.63       54.71     17.30 o
  -8   5  15       11.98        8.14     12.56 o
  -7   5  15        7.59       -1.82     13.24 o
  -6   5  15       51.61       41.51     15.71 o
  -5   5  15       30.91       26.22     12.45 o
  -4   5  15      120.91      126.36     15.76 o
  -3   5  15        0.45        6.48      9.09 o
  -2   5  15       90.79       84.87     15.72 o
  -1   5  15      330.73      298.46     39.63 o
   0   5  15       31.92       31.21     14.18 o
   1   5  15       15.24       19.55     13.27 o
   2   5  15      106.62      100.41     19.42 o
   3   5  15       35.70       34.31     14.76 o
   4   5  15       12.24       20.33     13.87 o
   5   5  15      494.81      543.66     40.04 o
   6   5  15      611.86      667.88     55.95 o
  -8   6  15      135.02      131.86     36.58 o
  -7   6  15       11.22       12.67     13.55 o
  -6   6  15       20.67       21.06     14.84 o
  -5   6  15       81.31      117.83     15.27 o
  -4   6  15      189.41      186.19     21.01 o
  -3   6  15      392.22      444.34     30.83 o
  -2   6  15      340.31      343.96     32.11 o
  -1   6  15       32.22       45.81     15.10 o
   0   6  15      607.95      603.48     54.68 o
   1   6  15       61.24       72.81     17.41 o
   2   6  15       84.44       99.57     20.02 o
   3   6  15      207.06      241.68     30.10 o
   4   6  15      141.28      156.28     33.70 o
   5   6  15        2.47       -8.31     16.76 o
  -7   7  15      140.76      128.29     21.02 o
  -6   7  15      193.69      213.39     25.04 o
  -5   7  15        4.05       17.29     14.84 o
  -4   7  15       27.85       29.22     11.69 o
  -3   7  15      401.58      397.08     26.06 o
  -2   7  15       70.68       49.21     13.06 o
  -1   7  15      207.93      208.08     32.35 o
   0   7  15        4.05       -8.02     15.53 o
   1   7  15       25.53       13.01     18.12 o
   2   7  15      117.53       80.45     24.15 o
   3   7  15       24.85       30.13     20.69 o
   4   7  15       14.56        8.22     17.51 o
  -5   8  15      527.86      489.93     32.04 o
  -4   8  15      315.55      330.30     24.25 o
  -3   8  15        2.76        5.21     10.59 o
  -2   8  15        5.93        9.80     10.62 o
  -1   8  15       70.46       69.96     14.00 o
   0   8  15      420.30      384.78     38.67 o
   1   8  15       61.69       38.74     17.13 o
   2   8  15        0.98        0.48     12.76 o
  -9   0  16        6.08      -16.60     22.32 o
  -8   0  16      936.01      848.94     60.39 o
  -7   0  16     2264.56     2094.81     88.75 o
  -6   0  16      560.42      601.06     60.15 o
  -5   0  16      140.91      184.27     23.77 o
  -4   0  16      675.05      739.60     51.08 o
  -3   0  16     2421.55     2492.31    123.90 o
  -2   0  16      463.84      571.73     47.51 o
  -1   0  16      397.71      326.08     52.45 o
   0   0  16      663.00      595.55     70.42 o
   1   0  16      273.12      246.88     50.17 o
   2   0  16       60.56       32.11     26.15 o
   3   0  16      307.43      305.74     55.27 o
   4   0  16      409.05      374.46     60.20 o
   5   0  16       43.35       40.50     28.46 o
   6   0  16      296.49      300.15     54.91 o
  -9   1  16      193.50      229.95     28.31 o
  -8   1  16     1369.32     1386.69     92.99 o
  -7   1  16     2000.90     1916.25     59.75 o
  -6   1  16      375.57      393.05     23.13 o
  -5   1  16       19.77       18.52      9.05 o
  -4   1  16       26.95       42.21     13.83 o
  -3   1  16      212.56      159.45     15.72 o
  -2   1  16       56.34       42.88     17.10 o
  -1   1  16      342.24      444.42     34.66 o
   0   1  16     1639.34     1701.65     62.54 o
   1   1  16      831.50      779.15     46.44 o
   2   1  16      907.92     1058.04     68.66 o
   3   1  16     1836.30     1858.85     83.95 o
   4   1  16     1112.30     1121.31     67.03 o
   5   1  16       45.82       31.88     18.71 o
   6   1  16      402.01      474.78     47.42 o
  -9   2  16       87.11       74.38     18.29 o
  -8   2  16      196.65      199.15     33.25 o
  -7   2  16      933.24      897.56     65.41 o
  -6   2  16      653.53      603.63     41.73 o
  -5   2  16      177.08      162.38     17.92 o
  -4   2  16       51.21       52.07     12.19 o
  -3   2  16       92.58       93.57     14.27 o
  -2   2  16      510.65      470.81     68.32 o
  -1   2  16      680.54      596.06     39.96 o
   0   2  16      986.06      957.47     66.44 o
   1   2  16      754.32      663.94     42.98 o
   2   2  16      129.68       74.94     17.38 o
   3   2  16        1.45       10.15     17.49 o
   4   2  16       24.80       19.43     17.43 o
   5   2  16       49.55       10.85     28.61 o
   6   2  16       74.74       60.96     23.30 o
  -8   3  16      229.36      226.48     35.69 o
  -7   3  16       58.87       53.51     23.55 o
  -6   3  16      652.48      662.89     44.44 o
  -5   3  16      129.31      139.93     19.14 o
  -4   3  16       81.42       91.72     14.38 o
  -3   3  16      141.01      132.90     16.14 o
  -2   3  16       14.76       39.37     13.89 o
  -1   3  16        2.49       17.05     16.39 o
   0   3  16      160.72      123.43     20.95 o
   1   3  16      777.06      732.02     44.84 o
   2   3  16       12.36       31.18     13.92 o
   3   3  16       12.20       -8.97     14.41 o
   4   3  16      178.13      178.40     58.07 o
   5   3  16      249.68      233.28     33.91 o
   6   3  16        5.61        1.59     16.55 o
  -8   4  16     1078.11     1203.81     67.93 o
  -7   4  16      103.54       91.32     26.79 o
  -6   4  16      891.04     1084.09     85.16 o
  -5   4  16      487.66      510.39     51.90 o
  -4   4  16      721.14      750.50     40.30 o
  -3   4  16     1149.44     1125.61     46.63 o
  -2   4  16     1014.88     1117.56     87.96 o
  -1   4  16       75.09       69.50     20.94 o
   0   4  16      163.32      218.07     40.86 o
   1   4  16      579.09      566.47     50.56 o
   2   4  16      355.16      360.89     41.41 o
   3   4  16      146.09      187.74     48.71 o
   4   4  16      177.52      153.19     29.77 o
   5   4  16      437.21      376.20     44.27 o
  -7   5  16     1175.56     1184.95     54.16 o
  -6   5  16      738.55      767.59     59.50 o
  -5   5  16      487.65      550.84     39.98 o
  -4   5  16      667.10      805.26     42.37 o
  -3   5  16     1347.43     1343.99     49.02 o
  -2   5  16     1024.79     1046.14     46.96 o
  -1   5  16      214.40      263.90     48.95 o
   0   5  16     1048.53      981.62     66.79 o
   1   5  16      525.94      520.00     49.21 o
   2   5  16      269.73      285.97     37.03 o
   3   5  16      662.49      673.08     56.31 o
   4   5  16      612.90      478.82     48.13 o
  -6   6  16       18.72       -3.28     13.27 o
  -5   6  16      141.21      152.05     27.83 o
  -4   6  16      146.11      157.21     20.88 o
  -3   6  16      184.37      189.69     21.97 o
  -2   6  16      276.76      309.35     27.31 o
  -1   6  16      649.65      676.59     56.25 o
   0   6  16      457.77      484.32     66.40 o
   1   6  16      485.89      543.52     57.46 o
   2   6  16      327.52      350.44     41.93 o
   3   6  16      701.52      808.33     62.13 o
  -4   7  16       59.16       79.50     22.79 o
  -3   7  16      287.07      343.29     31.13 o
  -2   7  16      543.26      540.79     32.56 o
  -1   7  16      698.42      704.79     39.93 o
   0   7  16      234.09      301.53     39.34 o
   1   7  16        2.47        2.39     17.69 o
  -7   1  17       13.21      -10.13     17.44 o
  -6   1  17      646.04      643.02     57.61 o
  -5   1  17       31.45       16.30     12.75 o
  -4   1  17      309.21      241.12     24.50 o
  -3   1  17       63.65       73.18     16.20 o
  -2   1  17       15.75       24.16     17.10 o
  -1   1  17      247.36      240.89     33.50 o
   0   1  17       21.36       34.73     18.73 o
   1   1  17      329.33      354.84     40.14 o
   2   1  17      310.04      262.54     35.84 o
   3   1  17       12.62        3.23     17.20 o
   4   1  17      289.24      299.60     39.32 o
  -7   2  17        7.83       -0.80     18.38 o
  -6   2  17       58.85       36.73     21.97 o
  -5   2  17      301.62      316.60     27.27 o
  -4   2  17      613.92      597.17     42.85 o
  -3   2  17      151.12      130.49     27.12 o
  -2   2  17      150.07      117.19     25.08 o
  -1   2  17       37.35       40.10     18.78 o
   0   2  17      175.65      169.07     31.32 o
   1   2  17       62.26       67.04     21.80 o
   2   2  17        3.20       -5.41     15.52 o
   3   2  17       74.49      110.73     28.49 o
   4   2  17        0.02      -11.48     16.68 o
  -6   3  17      322.64      347.37     68.80 o
  -5   3  17        0.73       -0.74     12.97 o
  -4   3  17      233.44      265.19     25.28 o
  -3   3  17      130.12      155.51     20.90 o
  -2   3  17        6.56       -5.31     14.31 o
  -1   3  17      339.57      299.79     37.51 o
   0   3  17        0.13       -5.09     18.27 o
   1   3  17       43.55       47.13     28.28 o
   2   3  17        0.01        6.42     17.60 o
   3   3  17       13.15       30.47     20.77 o
  -6   4  17      271.71      251.89     37.65 o
  -5   4  17       16.53       -2.67     14.86 o
  -4   4  17        1.75       -8.07     11.00 o
  -3   4  17       27.32       34.12     14.56 o
  -2   4  17      150.28      168.77     35.70 o
  -1   4  17      311.23      432.33     45.03 o
   0   4  17      490.96      547.62     50.78 o
   1   4  17      398.36      543.13     51.51 o
   2   4  17      504.91      608.15     55.29 o
   3   4  17      343.95      394.45     45.10 o
  -4   5  17       65.13       95.39     18.67 o
  -3   5  17       91.82      101.46     18.59 o
  -2   5  17        4.39        2.01     12.37 o
  -1   5  17       64.18       26.65     28.88 o
   0   5  17        6.09       12.38     18.61 o
   1   5  17       39.30       29.43     19.83 o
  -4   0  18        2.43       14.06     17.89 o
  -3   0  18      125.38      156.45     30.34 o
  -2   0  18       26.40        9.18     22.32 o
  -1   0  18       19.04       15.20     26.76 o
   0   0  18       16.17      -19.22     19.22 o
   1   0  18       87.87       35.39     30.46 o
  -4   1  18       88.94      110.23     18.83 o
  -3   1  18       72.48       67.33     16.68 o
  -2   1  18      228.22      207.21     33.03 o
  -1   1  18       41.15       77.95     23.85 o
   0   1  18        3.78        2.05     18.19 o
   1   1  18        2.85       17.11     28.03 o
  -4   2  18       52.53       50.84     16.33 o
  -3   2  18      216.31      277.61     27.22 o
  -2   2  18      495.36      503.05     35.41 o
  -1   2  18      306.66      428.83     45.86 o
   0   2  18     1282.90     1267.84     74.72 o
   1   2  18     2663.20     2558.35    106.95 o
  -2   3  18      268.94      272.99     26.63 o
  -1   3  18       52.55       50.53     21.27 o
 
